# Supplementary material for: Sustainable synthesis of antibacterial 3-aryl-2H-benzo[b,1,4]oxazin-2-ones via SNAr Csp2–Csp2 coupling
Source: Front Chem. 2024 Nov 25;12:1472342. doi: 10.3389/fchem.2024.1472342 (PMC11625556; doi:10.3389/fchem.2024.1472342)
Supplement: Supplementary file 1 [file DataSheet2.zip]

Archive with 513 entries (446 files):
- NMR FID/3a/
- NMR FID/3a/12275/
- NMR FID/3a/12275/acqu
- NMR FID/3a/12275/acqus
- NMR FID/3a/12275/audita.txt
- NMR FID/3a/12275/cpdprg2
- NMR FID/3a/12275/fid
- NMR FID/3a/12275/format.temp
- NMR FID/3a/12275/pdata/
- NMR FID/3a/12275/pdata/1/
- NMR FID/3a/12275/pdata/1/1i
- NMR FID/3a/12275/pdata/1/1r
- NMR FID/3a/12275/pdata/1/auditp.txt
- NMR FID/3a/12275/pdata/1/meta
- NMR FID/3a/12275/pdata/1/meta.ext
- NMR FID/3a/12275/pdata/1/outd
- NMR FID/3a/12275/pdata/1/parm.txt
- NMR FID/3a/12275/pdata/1/peaks
- NMR FID/3a/12275/pdata/1/proc
- NMR FID/3a/12275/pdata/1/procs
- NMR FID/3a/12275/pdata/1/title
- NMR FID/3a/12275/pulseprogram
- NMR FID/3a/12275/scon
- NMR FID/3a/12275/uxnmr.par
- NMR FID/3a/12276/
- NMR FID/3a/12276/acqu
- NMR FID/3a/12276/acqus
- NMR FID/3a/12276/audita.txt
- NMR FID/3a/12276/cpdprg2
- NMR FID/3a/12276/fid
- NMR FID/3a/12276/format.temp
- NMR FID/3a/12276/Guest.11607.fid.mnova
- NMR FID/3a/12276/pdata/
- NMR FID/3a/12276/pdata/1/
- NMR FID/3a/12276/pdata/1/1i
- NMR FID/3a/12276/pdata/1/1r
- NMR FID/3a/12276/pdata/1/auditp.txt
- NMR FID/3a/12276/pdata/1/meta
- NMR FID/3a/12276/pdata/1/meta.ext
- NMR FID/3a/12276/pdata/1/outd
- NMR FID/3a/12276/pdata/1/parm.txt
- NMR FID/3a/12276/pdata/1/peaks
- NMR FID/3a/12276/pdata/1/proc
- NMR FID/3a/12276/pdata/1/procs
- NMR FID/3a/12276/pdata/1/title
- NMR FID/3a/12276/pulseprogram
- NMR FID/3a/12276/scon
- NMR FID/3a/12276/uxnmr.par
- NMR FID/3a/2-H.fid/
- NMR FID/3a/2-H.fid/fid
- NMR FID/3a/2-H.fid/log
- NMR FID/3a/2-H.fid/procpar
- NMR FID/3a/2-H.fid/text
- NMR FID/3b/
- NMR FID/3b/6586/
- NMR FID/3b/6586/acqu
- NMR FID/3b/6586/acqus
- NMR FID/3b/6586/audita.txt
- NMR FID/3b/6586/fid
- NMR FID/3b/6586/format.temp
- NMR FID/3b/6586/pdata/
- NMR FID/3b/6586/pdata/1/
- NMR FID/3b/6586/pdata/1/1i
- NMR FID/3b/6586/pdata/1/1r
- NMR FID/3b/6586/pdata/1/auditp.txt
- NMR FID/3b/6586/pdata/1/intrng
- NMR FID/3b/6586/pdata/1/outd
- NMR FID/3b/6586/pdata/1/parm.txt
- NMR FID/3b/6586/pdata/1/peaklist.xml
- NMR FID/3b/6586/pdata/1/peakrng
- NMR FID/3b/6586/pdata/1/peaks
- NMR FID/3b/6586/pdata/1/proc
- NMR FID/3b/6586/pdata/1/procs
- NMR FID/3b/6586/pdata/1/thumb.png
- NMR FID/3b/6586/pdata/1/title
- NMR FID/3b/6586/prosol_History
- NMR FID/3b/6586/pulseprogram
- NMR FID/3b/6586/scon2
- NMR FID/3b/6586/shimvalues
- NMR FID/3b/6586/specpar
- NMR FID/3b/6586/uxnmr.info
- NMR FID/3b/6586/uxnmr.par
- NMR FID/3b/6586/vtc_pid_settings
- NMR FID/3b/6587/
- NMR FID/3b/6587/acqu
- NMR FID/3b/6587/acqus
- NMR FID/3b/6587/audita.txt
- NMR FID/3b/6587/cpdprg2
- NMR FID/3b/6587/fid
- NMR FID/3b/6587/format.temp
- NMR FID/3b/6587/pdata/
- NMR FID/3b/6587/pdata/1/
- NMR FID/3b/6587/pdata/1/1i
- NMR FID/3b/6587/pdata/1/1r
- NMR FID/3b/6587/pdata/1/auditp.txt
- NMR FID/3b/6587/pdata/1/intrng
- NMR FID/3b/6587/pdata/1/outd
- NMR FID/3b/6587/pdata/1/parm.txt
- NMR FID/3b/6587/pdata/1/peaklist.xml
- NMR FID/3b/6587/pdata/1/peakrng
- NMR FID/3b/6587/pdata/1/peaks
- NMR FID/3b/6587/pdata/1/proc
- NMR FID/3b/6587/pdata/1/procs
- NMR FID/3b/6587/pdata/1/thumb.png
- NMR FID/3b/6587/pdata/1/title
- NMR FID/3b/6587/prosol_History
- NMR FID/3b/6587/pulseprogram
- NMR FID/3b/6587/scon2
- NMR FID/3b/6587/shimvalues
- NMR FID/3b/6587/specpar
- NMR FID/3b/6587/uxnmr.info
- NMR FID/3b/6587/uxnmr.par
- NMR FID/3b/6587/vtc_pid_settings
- NMR FID/4a/
- NMR FID/4a/4a/
- NMR FID/4a/4a/Document 1.mnova
- NMR FID/4a/4a/fid
- NMR FID/4a/4a/log
- NMR FID/4a/4a/procpar
- NMR FID/4a/4a/text
- NMR FID/4a/4aa/
- NMR FID/4a/4aa/Document 1.mnova
- NMR FID/4a/4aa/fid
- NMR FID/4a/4aa/log
- NMR FID/4a/4aa/procpar
- NMR FID/4a/4aa/text
- NMR FID/4b/
- NMR FID/4b/6584/
- NMR FID/4b/6584/acqu
- NMR FID/4b/6584/acqus
- NMR FID/4b/6584/audita.txt
- NMR FID/4b/6584/fid
- NMR FID/4b/6584/format.temp
- NMR FID/4b/6584/pdata/
- NMR FID/4b/6584/pdata/1/
- NMR FID/4b/6584/pdata/1/1i
- NMR FID/4b/6584/pdata/1/1r
- NMR FID/4b/6584/pdata/1/auditp.txt
- NMR FID/4b/6584/pdata/1/intrng
- NMR FID/4b/6584/pdata/1/outd
- NMR FID/4b/6584/pdata/1/parm.txt
- NMR FID/4b/6584/pdata/1/peaklist.xml
- NMR FID/4b/6584/pdata/1/peakrng
- NMR FID/4b/6584/pdata/1/peaks
- NMR FID/4b/6584/pdata/1/proc
- NMR FID/4b/6584/pdata/1/procs
- NMR FID/4b/6584/pdata/1/thumb.png
- NMR FID/4b/6584/pdata/1/title
- NMR FID/4b/6584/prosol_History
- NMR FID/4b/6584/pulseprogram
- NMR FID/4b/6584/scon2
- NMR FID/4b/6584/shimvalues
- NMR FID/4b/6584/specpar
- NMR FID/4b/6584/uxnmr.info
- NMR FID/4b/6584/uxnmr.par
- NMR FID/4b/6584/vtc_pid_settings
- NMR FID/4b/6585/
- NMR FID/4b/6585/acqu
- NMR FID/4b/6585/acqus
- NMR FID/4b/6585/audita.txt
- NMR FID/4b/6585/cpdprg2
- NMR FID/4b/6585/fid
- NMR FID/4b/6585/format.temp
- NMR FID/4b/6585/pdata/
- NMR FID/4b/6585/pdata/1/
- NMR FID/4b/6585/pdata/1/1i
- NMR FID/4b/6585/pdata/1/1r
- NMR FID/4b/6585/pdata/1/auditp.txt
- NMR FID/4b/6585/pdata/1/intrng
- NMR FID/4b/6585/pdata/1/outd
- NMR FID/4b/6585/pdata/1/parm.txt
- NMR FID/4b/6585/pdata/1/peaklist.xml
- NMR FID/4b/6585/pdata/1/peakrng
- NMR FID/4b/6585/pdata/1/peaks
- NMR FID/4b/6585/pdata/1/proc
- NMR FID/4b/6585/pdata/1/procs
- NMR FID/4b/6585/pdata/1/thumb.png
- NMR FID/4b/6585/pdata/1/title
- NMR FID/4b/6585/prosol_History
- NMR FID/4b/6585/pulseprogram
- NMR FID/4b/6585/scon2
- NMR FID/4b/6585/shimvalues
- NMR FID/4b/6585/specpar
- NMR FID/4b/6585/uxnmr.info
- NMR FID/4b/6585/uxnmr.par
- NMR FID/4b/6585/vtc_pid_settings
- NMR FID/6a/
- NMR FID/6a/1-C.fid/
- NMR FID/6a/1-C.fid/fid
- NMR FID/6a/1-C.fid/log
- NMR FID/6a/1-C.fid/procpar
- NMR FID/6a/1-C.fid/text
- NMR FID/6a/1-H.fid/
- NMR FID/6a/1-H.fid/fid
- NMR FID/6a/1-H.fid/log
- NMR FID/6a/1-H.fid/procpar
- NMR FID/6a/1-H.fid/text
- NMR FID/6b/
- NMR FID/6b/6590/
- NMR FID/6b/6590/acqu
- NMR FID/6b/6590/acqus
- NMR FID/6b/6590/audita.txt
- NMR FID/6b/6590/fid
- NMR FID/6b/6590/format.temp
- NMR FID/6b/6590/pdata/
- NMR FID/6b/6590/pdata/1/
- NMR FID/6b/6590/pdata/1/1i
- NMR FID/6b/6590/pdata/1/1r
- NMR FID/6b/6590/pdata/1/auditp.txt
- NMR FID/6b/6590/pdata/1/intrng
- NMR FID/6b/6590/pdata/1/outd
- NMR FID/6b/6590/pdata/1/parm.txt
- NMR FID/6b/6590/pdata/1/peaklist.xml
- NMR FID/6b/6590/pdata/1/peakrng
- NMR FID/6b/6590/pdata/1/peaks
- NMR FID/6b/6590/pdata/1/proc
- NMR FID/6b/6590/pdata/1/procs
- NMR FID/6b/6590/pdata/1/thumb.png
- NMR FID/6b/6590/pdata/1/title
- NMR FID/6b/6590/prosol_History
- NMR FID/6b/6590/pulseprogram
- NMR FID/6b/6590/scon2
- NMR FID/6b/6590/shimvalues
- NMR FID/6b/6590/specpar
- NMR FID/6b/6590/uxnmr.info
- NMR FID/6b/6590/uxnmr.par
- NMR FID/6b/6590/vtc_pid_settings
- NMR FID/6b/6591/
- NMR FID/6b/6591/acqu
- NMR FID/6b/6591/acqus
- NMR FID/6b/6591/audita.txt
- NMR FID/6b/6591/cpdprg2
- NMR FID/6b/6591/fid
- NMR FID/6b/6591/format.temp
- NMR FID/6b/6591/pdata/
- NMR FID/6b/6591/pdata/1/
- NMR FID/6b/6591/pdata/1/1i
- NMR FID/6b/6591/pdata/1/1r
- NMR FID/6b/6591/pdata/1/auditp.txt
- NMR FID/6b/6591/pdata/1/intrng
- NMR FID/6b/6591/pdata/1/outd
- NMR FID/6b/6591/pdata/1/parm.txt
- NMR FID/6b/6591/pdata/1/peaklist.xml
- NMR FID/6b/6591/pdata/1/peakrng
- NMR FID/6b/6591/pdata/1/peaks
- NMR FID/6b/6591/pdata/1/proc
- NMR FID/6b/6591/pdata/1/procs
- NMR FID/6b/6591/pdata/1/thumb.png
- NMR FID/6b/6591/pdata/1/title
- NMR FID/6b/6591/prosol_History
- NMR FID/6b/6591/pulseprogram
- NMR FID/6b/6591/scon2
- NMR FID/6b/6591/shimvalues
- NMR FID/6b/6591/specpar
- NMR FID/6b/6591/uxnmr.info
- NMR FID/6b/6591/uxnmr.par
- NMR FID/6b/6591/vtc_pid_settings
- NMR FID/6c/
- NMR FID/6c/6582/
- NMR FID/6c/6582/acqu
- NMR FID/6c/6582/acqus
- NMR FID/6c/6582/audita.txt
- NMR FID/6c/6582/fid
- NMR FID/6c/6582/format.temp
- NMR FID/6c/6582/pdata/
- NMR FID/6c/6582/pdata/1/
- NMR FID/6c/6582/pdata/1/1i
- NMR FID/6c/6582/pdata/1/1r
- NMR FID/6c/6582/pdata/1/auditp.txt
- NMR FID/6c/6582/pdata/1/intrng
- NMR FID/6c/6582/pdata/1/outd
- NMR FID/6c/6582/pdata/1/parm.txt
- NMR FID/6c/6582/pdata/1/peaklist.xml
- NMR FID/6c/6582/pdata/1/peakrng
- NMR FID/6c/6582/pdata/1/peaks
- NMR FID/6c/6582/pdata/1/proc
- NMR FID/6c/6582/pdata/1/procs
- NMR FID/6c/6582/pdata/1/thumb.png
- NMR FID/6c/6582/pdata/1/title
- NMR FID/6c/6582/prosol_History
- NMR FID/6c/6582/pulseprogram
- NMR FID/6c/6582/scon2
- NMR FID/6c/6582/shimvalues
- NMR FID/6c/6582/specpar
- NMR FID/6c/6582/uxnmr.info
- NMR FID/6c/6582/uxnmr.par
- NMR FID/6c/6582/vtc_pid_settings
- NMR FID/6c/6583/
- NMR FID/6c/6583/acqu
- NMR FID/6c/6583/acqus
- NMR FID/6c/6583/audita.txt
- NMR FID/6c/6583/cpdprg2
- NMR FID/6c/6583/fid
- NMR FID/6c/6583/format.temp
- NMR FID/6c/6583/pdata/
- NMR FID/6c/6583/pdata/1/
- NMR FID/6c/6583/pdata/1/1i
- NMR FID/6c/6583/pdata/1/1r
- NMR FID/6c/6583/pdata/1/auditp.txt
- NMR FID/6c/6583/pdata/1/intrng
[truncated: 213 more entries]
