# Supplementary material for: Sustainable synthesis of antibacterial 3-aryl-2H-benzo[b,1,4]oxazin-2-ones via SNAr Csp2–Csp2 coupling
Source: Front Chem. 2024 Nov 25;12:1472342. doi: 10.3389/fchem.2024.1472342 (PMC11625556; doi:10.3389/fchem.2024.1472342)
Supplement: Supplementary file 1 [file DataSheet2.zip › NMR FID/3a/12275/pdata/1/auditp.txt]

##TITLE= Audit trail, XWIN-NMR		Version 3.5
##JCAMPDX= 5.01
##ORIGIN= Bruker BioSpin GmbH
##OWNER= Administrator
$$ C:\Bruker\XWIN-NMR/data/guest/nmr/Guest/12275/pdata/1/auditp.txt
##AUDIT TRAIL=  $$ (NUMBER, WHEN, WHO, WHERE, WHAT)
(   1,<2021-02-20 14:21:42.64 +330>,<Administrator>,<USER-B6EB1E0A68>,
      <continue with go, POWCHK disabled, PULCHK disabled
       configuration hash MD5:
       05 7A 8E F5 43 BE 46 B3 59 0A 98 DB A4 F4 E9 49
       data hash MD5: 64K
       32 25 E0 91 8F 2C 53 BC 8E A8 9F 48 53 66 13 61>)
(   2,<2021-02-20 14:23:47.25 +330>,<Administrator>,<USER-B6EB1E0A68>,
      <Start of raw data processing
       efp BC_mod = 2 LB = 1 FT_mod = 6 PKNL = 1 PHC0 = 1778.497 PHC1 = 36.19878 SI = 32K 
       data hash MD5: 32K
       29 55 93 22 98 6A 4C 2E 5A C1 71 C2 70 53 0E 1C>)
(   3,<2021-02-20 14:23:48.60 +330>,<Administrator>,<USER-B6EB1E0A68>,
      <apk 
       data hash MD5: 32K
       49 65 C0 AD 85 58 ED 2D 06 A5 AC C1 31 DC BA 03>)
##END=

$$ hash MD5
$$ 19 81 D1 BF 04 B5 2E F4 29 9E D8 5C 4A EC 9F 14
