# Supplementary material for: Sustainable synthesis of antibacterial 3-aryl-2H-benzo[b,1,4]oxazin-2-ones via SNAr Csp2–Csp2 coupling
Source: Front Chem. 2024 Nov 25;12:1472342. doi: 10.3389/fchem.2024.1472342 (PMC11625556; doi:10.3389/fchem.2024.1472342)
Supplement: Supplementary file 1 [file DataSheet2.zip › NMR FID/3a/12275/pdata/1/parm.txt]

Current Data Parameters
NAME              Guest                
EXPNO             11607                
PROCNO                1                

F2 - Acquisition Parameters
Date_          20201201                
Time              16.18                
INSTRUM           spect                
PROBHD   5 mm QNP  1H/1                
PULPROG          zgpg30                
TD                65536                
SOLVENT            DMSO                
NS                  768                
DS                    0                
SWH           30030.029 Hz             
FIDRES         0.458222 Hz             
AQ            1.0912410 sec            
RG                 8192                
DW               16.650 usec           
DE                 6.00 usec           
TE                  0.0 K              
D1           1.00000000 sec            
d11          0.03000000 sec            
DELTA        0.89999998 sec            
MCREST       0.00000000 sec            
MCWRK        0.01500000 sec            

======== CHANNEL f1 ========
NUC1                13C                
P1                12.12 usec           
PL1                4.00 dB             
SFO1        125.7703643 MHz            

======== CHANNEL f2 ========
CPDPRG2         waltz16                
NUC2                 1H                
PCPD2             80.00 usec           
PL2                0.00 dB             
PL12              15.50 dB             
PL13             120.00 dB             
SFO2        500.1320005 MHz            

F2 - Processing parameters
SI                32768                
SF          125.7578447 MHz            
WDW                  EM                
SSB                   0                
LB                 1.00 Hz             
GB                    0                
PC                 1.40                

1D NMR plot parameters
CX                20.00 cm             
CY                70.39 cm             
F1P             215.000 ppm            
F1             27037.94 Hz             
F2P              -5.000 ppm            
F2              -628.79 Hz             
PPMCM          11.00000 ppm/cm         
HZCM         1383.33618 Hz/cm          
