# Supplementary material for: Sustainable synthesis of antibacterial 3-aryl-2H-benzo[b,1,4]oxazin-2-ones via SNAr Csp2–Csp2 coupling
Source: Front Chem. 2024 Nov 25;12:1472342. doi: 10.3389/fchem.2024.1472342 (PMC11625556; doi:10.3389/fchem.2024.1472342)
Supplement: Supplementary file 1 [file DataSheet2.zip › NMR FID/3a/12276/audita.txt]

##TITLE= Audit trail, XWIN-NMR		Version 3.5
##JCAMPDX= 5.01
##ORIGIN= Bruker BioSpin GmbH
##OWNER= Administrator
$$ C:\Bruker\XWIN-NMR/data/guest/nmr/Guest/12276/audita.txt
##AUDIT TRAIL=  $$ (NUMBER, WHEN, WHO, WHERE, WHAT)
(   1,<2021-02-20 14:41:28.51 +330>,<Administrator>,<USER-B6EB1E0A68>,
      <continue with go, POWCHK disabled, PULCHK disabled
       configuration hash MD5:
       05 7A 8E F5 43 BE 46 B3 59 0A 98 DB A4 F4 E9 49
       data hash MD5: 64K
       0A AB F1 B5 23 03 90 3D 0E 69 80 2D 5A 95 40 A5>)
##END=

$$ hash MD5
$$ CA 7A 58 28 98 E6 99 AA 2D AF 8D 94 87 EC 4A C3
