# Supplementary material for: Sustainable synthesis of antibacterial 3-aryl-2H-benzo[b,1,4]oxazin-2-ones via SNAr Csp2–Csp2 coupling
Source: Front Chem. 2024 Nov 25;12:1472342. doi: 10.3389/fchem.2024.1472342 (PMC11625556; doi:10.3389/fchem.2024.1472342)
Supplement: Supplementary file 1 [file DataSheet2.zip › NMR FID/3a/2-H.fid/log]

Sun Mar 13 09:20:40 2022: Experiment started
Sun Mar 13 09:20:43 2022: BS 1 completed
Sun Mar 13 09:20:46 2022: BS 2 completed
Sun Mar 13 09:20:49 2022: BS 3 completed
Sun Mar 13 09:20:52 2022: BS 4 completed
Sun Mar 13 09:20:55 2022: BS 5 completed
Sun Mar 13 09:20:57 2022: BS 6 completed
Sun Mar 13 09:21:00 2022: BS 7 completed
Sun Mar 13 09:21:03 2022: Acquisition complete
