# Supplementary material for: Sustainable synthesis of antibacterial 3-aryl-2H-benzo[b,1,4]oxazin-2-ones via SNAr Csp2–Csp2 coupling
Source: Front Chem. 2024 Nov 25;12:1472342. doi: 10.3389/fchem.2024.1472342 (PMC11625556; doi:10.3389/fchem.2024.1472342)
Supplement: Supplementary file 1 [file DataSheet2.zip › NMR FID/3b/6586/pdata/1/auditp.txt]

##TITLE= Audit trail, TopSpin 3.5 pl 5
##JCAMPDX= 5.01
##ORIGIN= Bruker BioSpin GmbH
##OWNER= root
$$ C:/Bruker/TopSpin3.5pl5/data/root/nmr/External/6586/pdata/1/auditp.txt
##AUDIT TRAIL=  $$ (NUMBER, WHEN, WHO, WHERE, PROCESS, VERSION, WHAT)
(   1,<2022-10-20 08:47:47.227 +0330>,<root>,<PC>,<go4>,<TopSpin 3.5.5>,
      <created by zg
	started at 2022-10-20 08:44:49.246 +0330,
	POWCHK enabled, PULCHK disabled,
       terminated by command 'halt'
       configuration hash MD5:
       3A 7D F7 B1 F1 A2 2B 76 DA EE 9D EB A3 11 AD 65
       data hash MD5: 64K
       FD 48 CA 74 A6 5A D7 DB 88 6F 23 0C 06 DD FC 4A>)
(   2,<2022-10-20 08:47:47.305 +0330>,<root>,<PC>,<audit>,<TopSpin 3.5.5>,
      <user comment:
       ICON-NMR User ID: root
       data hash MD5: 64K
       FD 48 CA 74 A6 5A D7 DB 88 6F 23 0C 06 DD FC 4A>)
(   3,<2022-10-20 08:47:47.913 +0330>,<root>,<PC>,<proc1d>,<TopSpin 3.5.5>,
      <Start of raw data processing
       ef LB = 0.3 FT_mod = 6 PKNL = 1 SI = 64K 
       data hash MD5: 64K
       E1 A2 09 4E 17 47 1E E7 82 D2 38 C4 5F E5 E8 BE>)
(   4,<2022-10-20 08:47:48.116 +0330>,<root>,<PC>,<proc1d>,<TopSpin 3.5.5>,
      <apk 
       data hash MD5: 64K
       2B EC 4F 6A 51 D5 97 92 FC D5 CA 5E AD 5A B9 9E>)
(   5,<2022-10-20 08:47:48.194 +0330>,<root>,<PC>,<proc1d>,<TopSpin 3.5.5>,
      <abs ABSG = 5 
       data hash MD5: 64K
       0D A2 ED FB A3 B0 49 4E C8 D3 41 85 81 70 8C 2F>)
##END=

$$ hash MD5
$$ 48 0F 7D FE D6 D1 D2 5A ED 52 E1 04 16 61 19 BE
