# Supplementary material for: Sustainable synthesis of antibacterial 3-aryl-2H-benzo[b,1,4]oxazin-2-ones via SNAr Csp2–Csp2 coupling
Source: Front Chem. 2024 Nov 25;12:1472342. doi: 10.3389/fchem.2024.1472342 (PMC11625556; doi:10.3389/fchem.2024.1472342)
Supplement: Supplementary file 1 [file DataSheet2.zip › NMR FID/3b/6586/pdata/1/peaklist.xml]

<?xml version="1.0" encoding="UTF-8"?>
<PeakList>
  <PeakList1D>
    <PeakList1DHeader creator="root" date="2022-10-20T08:47:48.225+03:30" expNo="6586" name="External" owner="" procNo="1" source="C:/Bruker/TopSpin3.5pl5/data/root/nmr">
      <PeakPickDetails>F1=16.186020ppm, F2=-3.836020ppm, MI=0.00cm, MAXI=10000.00cm, PC=1.000
      </PeakPickDetails>
    </PeakList1DHeader>
    <Peak1D F1="12.156899" intensity="5.208219e-004" type="0"/>
    <Peak1D F1="12.151481" intensity="6.140860e-004" type="0"/>
    <Peak1D F1="12.137103" intensity="7.159314e-004" type="0"/>
    <Peak1D F1="12.116845" intensity="8.123044e-004" type="0"/>
    <Peak1D F1="11.983203" intensity="1.105144e-002" type="0"/>
    <Peak1D F1="11.871006" intensity="2.673549e+000" type="0"/>
    <Peak1D F1="11.756724" intensity="1.388810e-002" type="0"/>
    <Peak1D F1="11.704674" intensity="3.225351e-003" type="0"/>
    <Peak1D F1="11.679656" intensity="2.485272e-003" type="0"/>
    <Peak1D F1="11.576346" intensity="1.369898e-003" type="0"/>
    <Peak1D F1="11.534876" intensity="1.080902e-003" type="0"/>
    <Peak1D F1="11.516638" intensity="1.022036e-003" type="0"/>
    <Peak1D F1="11.456395" intensity="7.504198e-004" type="0"/>
    <Peak1D F1="11.414167" intensity="7.328924e-004" type="0"/>
    <Peak1D F1="11.370520" intensity="6.734612e-004" type="0"/>
    <Peak1D F1="11.358665" intensity="5.968331e-004" type="0"/>
    <Peak1D F1="11.335583" intensity="6.523764e-004" type="0"/>
    <Peak1D F1="11.316337" intensity="6.380044e-004" type="0"/>
    <Peak1D F1="11.265480" intensity="6.907791e-004" type="0"/>
    <Peak1D F1="11.239871" intensity="5.913939e-004" type="0"/>
    <Peak1D F1="11.221762" intensity="5.567344e-004" type="0"/>
    <Peak1D F1="11.177349" intensity="8.160724e-004" type="0"/>
    <Peak1D F1="11.167768" intensity="5.750739e-004" type="0"/>
    <Peak1D F1="11.109276" intensity="6.456132e-004" type="0"/>
    <Peak1D F1="11.100320" intensity="5.099707e-004" type="0"/>
    <Peak1D F1="11.080765" intensity="5.738494e-004" type="0"/>
    <Peak1D F1="11.067756" intensity="5.415558e-004" type="0"/>
    <Peak1D F1="11.048148" intensity="5.135483e-004" type="0"/>
    <Peak1D F1="11.020695" intensity="5.070753e-004" type="0"/>
    <Peak1D F1="10.961980" intensity="4.860889e-004" type="0"/>
    <Peak1D F1="10.931020" intensity="5.510547e-004" type="0"/>
    <Peak1D F1="10.837980" intensity="5.401794e-004" type="0"/>
    <Peak1D F1="10.788416" intensity="4.949109e-004" type="0"/>
    <Peak1D F1="10.782609" intensity="4.720342e-004" type="0"/>
    <Peak1D F1="10.754285" intensity="5.824538e-004" type="0"/>
    <Peak1D F1="10.738095" intensity="4.942302e-004" type="0"/>
    <Peak1D F1="10.707427" intensity="6.844427e-004" type="0"/>
    <Peak1D F1="10.688691" intensity="5.793054e-004" type="0"/>
    <Peak1D F1="10.659933" intensity="5.667037e-004" type="0"/>
    <Peak1D F1="10.616407" intensity="6.182212e-004" type="0"/>
    <Peak1D F1="10.583085" intensity="7.026698e-004" type="0"/>
    <Peak1D F1="10.551615" intensity="8.096085e-004" type="0"/>
    <Peak1D F1="10.544990" intensity="7.930015e-004" type="0"/>
    <Peak1D F1="10.522762" intensity="7.960933e-004" type="0"/>
    <Peak1D F1="10.484197" intensity="1.069677e-003" type="0"/>
    <Peak1D F1="10.438705" intensity="1.330139e-003" type="0"/>
    <Peak1D F1="10.405627" intensity="1.729788e-003" type="0"/>
    <Peak1D F1="10.389430" intensity="2.579340e-003" type="0"/>
    <Peak1D F1="10.177801" intensity="2.861014e-002" type="0"/>
    <Peak1D F1="9.988216" intensity="2.945748e-003" type="0"/>
    <Peak1D F1="9.955824" intensity="2.253658e-003" type="0"/>
    <Peak1D F1="9.943840" intensity="2.238237e-003" type="0"/>
    <Peak1D F1="9.929796" intensity="3.146665e-003" type="0"/>
    <Peak1D F1="9.815395" intensity="4.538790e-001" type="0"/>
    <Peak1D F1="9.714412" intensity="1.485687e-003" type="0"/>
    <Peak1D F1="9.699549" intensity="2.345359e-003" type="0"/>
    <Peak1D F1="9.670908" intensity="3.992680e-003" type="0"/>
    <Peak1D F1="9.647866" intensity="1.634767e-003" type="0"/>
    <Peak1D F1="9.614619" intensity="7.696890e-004" type="0"/>
    <Peak1D F1="9.585835" intensity="7.150385e-004" type="0"/>
    <Peak1D F1="9.526529" intensity="4.784258e-004" type="0"/>
    <Peak1D F1="9.460709" intensity="4.800444e-004" type="0"/>
    <Peak1D F1="8.159965" intensity="1.628534e-003" type="0"/>
    <Peak1D F1="8.023172" intensity="5.559112e-004" type="0"/>
    <Peak1D F1="7.961873" intensity="4.152658e-001" type="0"/>
    <Peak1D F1="7.920551" intensity="1.003920e-002" type="0"/>
    <Peak1D F1="7.756885" intensity="1.579573e-003" type="0"/>
    <Peak1D F1="7.639964" intensity="1.472657e-002" type="0"/>
    <Peak1D F1="7.631014" intensity="1.439864e-002" type="0"/>
    <Peak1D F1="7.625026" intensity="1.509244e-002" type="0"/>
    <Peak1D F1="7.616033" intensity="1.828525e-002" type="0"/>
    <Peak1D F1="7.606287" intensity="3.139842e-003" type="0"/>
    <Peak1D F1="7.399364" intensity="2.501499e-003" type="0"/>
    <Peak1D F1="7.390235" intensity="1.854308e-002" type="0"/>
    <Peak1D F1="7.381363" intensity="1.578653e-002" type="0"/>
    <Peak1D F1="7.375223" intensity="1.571820e-002" type="0"/>
    <Peak1D F1="7.366182" intensity="1.772919e-002" type="0"/>
    <Peak1D F1="7.357447" intensity="2.812207e-003" type="0"/>
    <Peak1D F1="7.327992" intensity="1.379388e-002" type="0"/>
    <Peak1D F1="7.307325" intensity="1.531706e-002" type="0"/>
    <Peak1D F1="7.278132" intensity="2.733375e-003" type="0"/>
    <Peak1D F1="7.261605" intensity="1.177625e-003" type="0"/>
    <Peak1D F1="7.242715" intensity="9.595864e-004" type="0"/>
    <Peak1D F1="7.126091" intensity="2.914218e+000" type="0"/>
    <Peak1D F1="7.105478" intensity="3.577329e+000" type="0"/>
    <Peak1D F1="7.068618" intensity="4.169150e-002" type="0"/>
    <Peak1D F1="7.025278" intensity="7.392593e-003" type="0"/>
    <Peak1D F1="6.984542" intensity="5.364845e-003" type="0"/>
    <Peak1D F1="6.975732" intensity="6.661112e-003" type="0"/>
    <Peak1D F1="6.909422" intensity="2.102670e+000" type="0"/>
    <Peak1D F1="6.888627" intensity="1.875401e+000" type="0"/>
    <Peak1D F1="6.868942" intensity="3.701283e+000" type="0"/>
    <Peak1D F1="6.834291" intensity="9.939123e-001" type="0"/>
    <Peak1D F1="6.789180" intensity="2.539586e-002" type="0"/>
    <Peak1D F1="6.707938" intensity="1.119137e-002" type="0"/>
    <Peak1D F1="6.686138" intensity="1.048875e-002" type="0"/>
    <Peak1D F1="6.666647" intensity="1.899702e-002" type="0"/>
    <Peak1D F1="6.646075" intensity="3.908119e-003" type="0"/>
    <Peak1D F1="6.626303" intensity="2.769263e-003" type="0"/>
    <Peak1D F1="6.615246" intensity="1.660326e-003" type="0"/>
    <Peak1D F1="6.577533" intensity="1.006081e-003" type="0"/>
    <Peak1D F1="6.565055" intensity="1.474111e-003" type="0"/>
    <Peak1D F1="6.547689" intensity="1.129454e-003" type="0"/>
    <Peak1D F1="6.510669" intensity="6.727307e-004" type="0"/>
    <Peak1D F1="6.479436" intensity="1.407441e-003" type="0"/>
    <Peak1D F1="6.450564" intensity="1.057155e-003" type="0"/>
    <Peak1D F1="6.295852" intensity="4.774286e-004" type="0"/>
    <Peak1D F1="6.286573" intensity="5.537220e-004" type="0"/>
    <Peak1D F1="4.361245" intensity="4.887757e-004" type="0"/>
    <Peak1D F1="4.277472" intensity="5.724865e-004" type="0"/>
    <Peak1D F1="4.165205" intensity="6.178016e-004" type="0"/>
    <Peak1D F1="4.154109" intensity="6.654397e-004" type="0"/>
    <Peak1D F1="4.136513" intensity="5.165379e-004" type="0"/>
    <Peak1D F1="4.104047" intensity="6.470155e-004" type="0"/>
    <Peak1D F1="4.059158" intensity="8.189565e-004" type="0"/>
    <Peak1D F1="4.009340" intensity="9.271307e-004" type="0"/>
    <Peak1D F1="3.995098" intensity="8.377288e-004" type="0"/>
    <Peak1D F1="3.969757" intensity="8.484742e-004" type="0"/>
    <Peak1D F1="3.904932" intensity="1.109207e-003" type="0"/>
    <Peak1D F1="3.843114" intensity="1.469491e-003" type="0"/>
    <Peak1D F1="3.830667" intensity="1.388412e-003" type="0"/>
    <Peak1D F1="3.810833" intensity="1.400322e-003" type="0"/>
    <Peak1D F1="3.785733" intensity="1.741516e-003" type="0"/>
    <Peak1D F1="3.768302" intensity="1.753458e-003" type="0"/>
    <Peak1D F1="3.734598" intensity="2.055187e-003" type="0"/>
    <Peak1D F1="3.704517" intensity="2.667805e-003" type="0"/>
    <Peak1D F1="3.692876" intensity="2.762921e-003" type="0"/>
    <Peak1D F1="3.410660" intensity="1.187086e-001" type="0"/>
    <Peak1D F1="3.173946" intensity="3.828947e-003" type="0"/>
    <Peak1D F1="3.155800" intensity="2.949147e-003" type="0"/>
    <Peak1D F1="3.130129" intensity="2.856102e-003" type="0"/>
    <Peak1D F1="3.113618" intensity="2.524954e-003" type="0"/>
    <Peak1D F1="3.107708" intensity="2.460606e-003" type="0"/>
    <Peak1D F1="3.081365" intensity="2.037052e-003" type="0"/>
    <Peak1D F1="3.057903" intensity="1.964059e-003" type="0"/>
    <Peak1D F1="3.025472" intensity="1.742864e-003" type="0"/>
    <Peak1D F1="3.015785" intensity="1.707796e-003" type="0"/>
    <Peak1D F1="2.999661" intensity="1.799180e-003" type="0"/>
    <Peak1D F1="2.966657" intensity="1.335912e-003" type="0"/>
    <Peak1D F1="2.949037" intensity="1.348902e-003" type="0"/>
    <Peak1D F1="2.923558" intensity="1.385099e-003" type="0"/>
    <Peak1D F1="2.889433" intensity="8.885177e-003" type="0"/>
    <Peak1D F1="2.825727" intensity="1.196100e-003" type="0"/>
    <Peak1D F1="2.808185" intensity="1.175182e-003" type="0"/>
    <Peak1D F1="2.757311" intensity="1.302443e-003" type="0"/>
    <Peak1D F1="2.750065" intensity="1.264823e-003" type="0"/>
    <Peak1D F1="2.730420" intensity="8.245078e-003" type="0"/>
    <Peak1D F1="2.676797" intensity="5.506575e-003" type="0"/>
    <Peak1D F1="2.632877" intensity="1.303288e-003" type="0"/>
    <Peak1D F1="2.595859" intensity="2.097033e-003" type="0"/>
    <Peak1D F1="2.562243" intensity="2.865486e-003" type="0"/>
    <Peak1D F1="2.546644" intensity="2.154277e-002" type="0"/>
    <Peak1D F1="2.507874" intensity="7.684141e-001" type="0"/>
    <Peak1D F1="2.437938" intensity="8.756745e-002" type="0"/>
    <Peak1D F1="2.391205" intensity="1.418602e-002" type="0"/>
    <Peak1D F1="2.281288" intensity="1.500000e+001" type="0"/>
    <Peak1D F1="2.235647" intensity="1.633085e+000" type="0"/>
    <Peak1D F1="2.208894" intensity="8.772478e-002" type="0"/>
    <Peak1D F1="2.121083" intensity="8.517361e-002" type="0"/>
    <Peak1D F1="2.100430" intensity="9.830092e-003" type="0"/>
    <Peak1D F1="2.076252" intensity="1.082844e-002" type="0"/>
    <Peak1D F1="2.060412" intensity="2.981596e-003" type="0"/>
    <Peak1D F1="2.033927" intensity="2.269663e-003" type="0"/>
    <Peak1D F1="2.009580" intensity="1.939699e-003" type="0"/>
    <Peak1D F1="1.990642" intensity="1.819737e-003" type="0"/>
    <Peak1D F1="1.949065" intensity="1.390425e-003" type="0"/>
    <Peak1D F1="1.929087" intensity="1.498484e-003" type="0"/>
    <Peak1D F1="1.874629" intensity="1.458881e-003" type="0"/>
    <Peak1D F1="1.836531" intensity="1.116231e-003" type="0"/>
    <Peak1D F1="1.822380" intensity="1.292153e-003" type="0"/>
    <Peak1D F1="1.764602" intensity="1.122224e-003" type="0"/>
    <Peak1D F1="1.741295" intensity="1.085214e-003" type="0"/>
    <Peak1D F1="1.694318" intensity="1.103658e-003" type="0"/>
    <Peak1D F1="1.684087" intensity="1.165260e-003" type="0"/>
    <Peak1D F1="1.642536" intensity="1.126788e-003" type="0"/>
    <Peak1D F1="1.626722" intensity="1.098496e-003" type="0"/>
    <Peak1D F1="1.606148" intensity="1.041510e-003" type="0"/>
    <Peak1D F1="1.589352" intensity="1.414005e-003" type="0"/>
    <Peak1D F1="1.566373" intensity="1.004663e-003" type="0"/>
    <Peak1D F1="1.540537" intensity="1.082046e-003" type="0"/>
    <Peak1D F1="1.500255" intensity="1.216580e-003" type="0"/>
    <Peak1D F1="1.494466" intensity="1.237376e-003" type="0"/>
    <Peak1D F1="1.475843" intensity="1.096340e-003" type="0"/>
    <Peak1D F1="1.444743" intensity="1.013646e-003" type="0"/>
    <Peak1D F1="1.418572" intensity="1.061766e-003" type="0"/>
    <Peak1D F1="1.376023" intensity="1.142814e-003" type="0"/>
    <Peak1D F1="1.354233" intensity="1.070812e-003" type="0"/>
    <Peak1D F1="1.302571" intensity="1.028055e-003" type="0"/>
    <Peak1D F1="1.284017" intensity="1.079075e-003" type="0"/>
    <Peak1D F1="1.252295" intensity="1.570773e-003" type="0"/>
    <Peak1D F1="1.206947" intensity="6.959345e-003" type="0"/>
    <Peak1D F1="1.151078" intensity="1.020547e-003" type="0"/>
    <Peak1D F1="1.111938" intensity="8.416125e-004" type="0"/>
    <Peak1D F1="1.088333" intensity="7.273141e-004" type="0"/>
    <Peak1D F1="1.076316" intensity="7.997424e-004" type="0"/>
    <Peak1D F1="1.040722" intensity="7.801302e-004" type="0"/>
    <Peak1D F1="1.030285" intensity="7.691738e-004" type="0"/>
    <Peak1D F1="1.016057" intensity="9.032635e-004" type="0"/>
    <Peak1D F1="1.008503" intensity="8.035398e-004" type="0"/>
    <Peak1D F1="0.988189" intensity="7.947267e-004" type="0"/>
    <Peak1D F1="0.975599" intensity="7.714760e-004" type="0"/>
    <Peak1D F1="0.949954" intensity="6.660557e-004" type="0"/>
    <Peak1D F1="0.926230" intensity="7.294132e-004" type="0"/>
    <Peak1D F1="0.878433" intensity="7.153559e-004" type="0"/>
    <Peak1D F1="0.861134" intensity="1.182563e-003" type="0"/>
    <Peak1D F1="0.844944" intensity="2.032298e-003" type="0"/>
    <Peak1D F1="0.826131" intensity="1.505077e-003" type="0"/>
    <Peak1D F1="0.770031" intensity="7.766827e-004" type="0"/>
    <Peak1D F1="0.744489" intensity="5.608258e-004" type="0"/>
    <Peak1D F1="0.677507" intensity="4.954707e-004" type="0"/>
    <Peak1D F1="0.615990" intensity="5.574191e-004" type="0"/>
    <Peak1D F1="0.582948" intensity="5.744412e-004" type="0"/>
    <Peak1D F1="0.076213" intensity="5.275572e-004" type="0"/>
    <Peak1D F1="-2.789923" intensity="4.835958e-004" type="0"/>
    <Peak1D F1="-2.816913" intensity="6.229645e-004" type="0"/>
    <Peak1D F1="-3.006901" intensity="4.875863e-004" type="0"/>
    <Peak1D F1="-3.107181" intensity="5.182489e-004" type="0"/>
    <Peak1D F1="-3.347162" intensity="5.665621e-004" type="0"/>
    <Peak1D F1="-3.456071" intensity="5.412024e-004" type="0"/>
    <Peak1D F1="-3.521521" intensity="4.782040e-004" type="0"/>
  </PeakList1D>
</PeakList>
