# Supplementary material for: Sustainable synthesis of antibacterial 3-aryl-2H-benzo[b,1,4]oxazin-2-ones via SNAr Csp2–Csp2 coupling
Source: Front Chem. 2024 Nov 25;12:1472342. doi: 10.3389/fchem.2024.1472342 (PMC11625556; doi:10.3389/fchem.2024.1472342)
Supplement: Supplementary file 1 [file DataSheet2.zip › NMR FID/3b/6587/pdata/1/auditp.txt]

##TITLE= Audit trail, TopSpin 3.5 pl 5
##JCAMPDX= 5.01
##ORIGIN= Bruker BioSpin GmbH
##OWNER= root
$$ C:/Bruker/TopSpin3.5pl5/data/root/nmr/External/6587/pdata/1/auditp.txt
##AUDIT TRAIL=  $$ (NUMBER, WHEN, WHO, WHERE, PROCESS, VERSION, WHAT)
(   1,<2022-10-20 09:11:43.287 +0330>,<root>,<PC>,<go4>,<TopSpin 3.5.5>,
      <created by zg
	started at 2022-10-20 08:47:59.551 +0330,
	POWCHK enabled, PULCHK disabled,
       terminated by command 'halt'
       configuration hash MD5:
       3A 7D F7 B1 F1 A2 2B 76 DA EE 9D EB A3 11 AD 65
       data hash MD5: 64K
       AD C9 1B EE 43 37 4B B1 54 50 98 D7 53 40 28 FD>)
(   2,<2022-10-20 09:11:43.350 +0330>,<root>,<PC>,<audit>,<TopSpin 3.5.5>,
      <user comment:
       ICON-NMR User ID: root
       data hash MD5: 64K
       AD C9 1B EE 43 37 4B B1 54 50 98 D7 53 40 28 FD>)
(   3,<2022-10-20 09:11:43.974 +0330>,<root>,<PC>,<proc1d>,<TopSpin 3.5.5>,
      <Start of raw data processing
       ef LB = 1 FT_mod = 6 PKNL = 1 SI = 32K 
       data hash MD5: 32K
       E2 C5 02 E0 12 75 04 4D 0C 8F 32 AB 68 F9 F6 A5>)
(   4,<2022-10-20 09:11:44.083 +0330>,<root>,<PC>,<proc1d>,<TopSpin 3.5.5>,
      <apk 
       data hash MD5: 32K
       18 CB 2F 92 BD 39 40 E0 63 86 DD 15 ED 8F 3D 82>)
(   5,<2022-10-20 09:11:44.145 +0330>,<root>,<PC>,<proc1d>,<TopSpin 3.5.5>,
      <abs ABSG = 5 
       data hash MD5: 32K
       8F 84 10 66 0F D7 01 DA 72 37 FB 60 B2 9A 76 4D>)
##END=

$$ hash MD5
$$ B9 6A 81 0E 15 14 A0 98 B5 D2 2C BF 08 DE 50 1C
