# Supplementary material for: Sustainable synthesis of antibacterial 3-aryl-2H-benzo[b,1,4]oxazin-2-ones via SNAr Csp2–Csp2 coupling
Source: Front Chem. 2024 Nov 25;12:1472342. doi: 10.3389/fchem.2024.1472342 (PMC11625556; doi:10.3389/fchem.2024.1472342)
Supplement: Supplementary file 1 [file DataSheet2.zip › NMR FID/3b/6587/pdata/1/intrng]

P 0
151.503876   151.095636
139.125452   138.797402
135.021181   134.248441
126.404398   125.405668
124.479838   123.831027
116.796175   115.833895
40.732291   39.055591
21.282565   20.590015
