# Supplementary material for: Sustainable synthesis of antibacterial 3-aryl-2H-benzo[b,1,4]oxazin-2-ones via SNAr Csp2–Csp2 coupling
Source: Front Chem. 2024 Nov 25;12:1472342. doi: 10.3389/fchem.2024.1472342 (PMC11625556; doi:10.3389/fchem.2024.1472342)
Supplement: Supplementary file 1 [file DataSheet2.zip › NMR FID/3b/6587/pdata/1/parm.txt]

Current Data Parameters
NAME           External              
EXPNO              6587              
PROCNO                1              

F2 - Acquisition Parameters
Date_          20221020              
Time               9.11 h            
INSTRUM           spect              
PROBHD   Z108618_0898 (              
PULPROG          zgpg30              
TD                65536              
SOLVENT            DMSO              
NS                  410              
DS                    4              
SWH           24038.461 Hz           
FIDRES         0.733596 Hz           
AQ            1.3631488 sec          
RG                206.3              
DW               20.800 usec         
DE                 6.50 usec         
TE       0 K            
D1           2.00000000 sec          
D11          0.03000000 sec          
TD0                   1              
SFO1        100.6404331 MHz          
NUC1                13C              
P1                10.00 usec         
PLW1        52.00000000 W            
SFO2        400.2016008 MHz          
NUC2                 1H              
CPDPRG[2        waltz16              
PCPD2             90.00 usec         
PLW2        13.00000000 W            
PLW12        0.31457001 W            
PLW13        0.15823001 W            

F2 - Processing parameters
SI                32768              
SF          100.6303700 MHz          
WDW                  EM              
SSB      0              
LB                 1.00 Hz           
GB       0              
PC                 1.40              
