# Supplementary material for: Sustainable synthesis of antibacterial 3-aryl-2H-benzo[b,1,4]oxazin-2-ones via SNAr Csp2–Csp2 coupling
Source: Front Chem. 2024 Nov 25;12:1472342. doi: 10.3389/fchem.2024.1472342 (PMC11625556; doi:10.3389/fchem.2024.1472342)
Supplement: Supplementary file 1 [file DataSheet2.zip › NMR FID/3b/6587/pdata/1/peaklist.xml]

<?xml version="1.0" encoding="UTF-8"?>
<PeakList>
  <PeakList1D>
    <PeakList1DHeader creator="root" date="2022-10-20T09:11:44.177+03:30" expNo="6587" name="External" owner="" procNo="1" source="C:/Bruker/TopSpin3.5pl5/data/root/nmr">
      <PeakPickDetails>F1=219.439407ppm, F2=-19.439388ppm, MI=0.00cm, MAXI=10000.00cm, PC=1.400
      </PeakPickDetails>
    </PeakList1DHeader>
    <Peak1D F1="157.388901" intensity="8.707579e-001" type="0"/>
    <Peak1D F1="154.470001" intensity="5.727077e+000" type="0"/>
    <Peak1D F1="151.296631" intensity="9.142349e+000" type="0"/>
    <Peak1D F1="145.281494" intensity="1.003917e+000" type="0"/>
    <Peak1D F1="138.962494" intensity="9.412417e+000" type="0"/>
    <Peak1D F1="134.672379" intensity="9.419874e+000" type="0"/>
    <Peak1D F1="128.384644" intensity="9.977451e-001" type="0"/>
    <Peak1D F1="126.175850" intensity="6.382575e-001" type="0"/>
    <Peak1D F1="125.586418" intensity="9.290257e+000" type="0"/>
    <Peak1D F1="124.891701" intensity="8.660843e-001" type="0"/>
    <Peak1D F1="124.103539" intensity="1.264791e+001" type="0"/>
    <Peak1D F1="120.569283" intensity="6.731180e-001" type="0"/>
    <Peak1D F1="116.443832" intensity="1.305583e+001" type="0"/>
    <Peak1D F1="116.064407" intensity="1.312143e+001" type="0"/>
    <Peak1D F1="115.237129" intensity="7.096944e-001" type="0"/>
    <Peak1D F1="40.536785" intensity="3.695741e+000" type="0"/>
    <Peak1D F1="40.327667" intensity="1.161708e+001" type="0"/>
    <Peak1D F1="40.118950" intensity="2.308063e+001" type="0"/>
    <Peak1D F1="39.910400" intensity="2.738400e+001" type="0"/>
    <Peak1D F1="39.701553" intensity="2.314901e+001" type="0"/>
    <Peak1D F1="39.492977" intensity="1.156112e+001" type="0"/>
    <Peak1D F1="39.284615" intensity="3.720076e+000" type="0"/>
    <Peak1D F1="21.022175" intensity="1.349555e+000" type="0"/>
    <Peak1D F1="20.890856" intensity="1.500000e+001" type="0"/>
  </PeakList1D>
</PeakList>
