# Supplementary material for: Sustainable synthesis of antibacterial 3-aryl-2H-benzo[b,1,4]oxazin-2-ones via SNAr Csp2–Csp2 coupling
Source: Front Chem. 2024 Nov 25;12:1472342. doi: 10.3389/fchem.2024.1472342 (PMC11625556; doi:10.3389/fchem.2024.1472342)
Supplement: Supplementary file 1 [file DataSheet2.zip › NMR FID/4a/4a/log]

Mon Mar 14 12:07:36 2022: Experiment started
Mon Mar 14 12:08:06 2022: BS 1 completed
Mon Mar 14 12:08:34 2022: BS 2 completed
Mon Mar 14 12:09:03 2022: BS 3 completed
Mon Mar 14 12:09:32 2022: BS 4 completed
Mon Mar 14 12:10:00 2022: BS 5 completed
Mon Mar 14 12:10:29 2022: BS 6 completed
Mon Mar 14 12:10:58 2022: BS 7 completed
Mon Mar 14 12:11:26 2022: BS 8 completed
Mon Mar 14 12:11:55 2022: BS 9 completed
Mon Mar 14 12:12:24 2022: BS 10 completed
Mon Mar 14 12:12:52 2022: BS 11 completed
Mon Mar 14 12:13:21 2022: BS 12 completed
Mon Mar 14 12:13:50 2022: BS 13 completed
Mon Mar 14 12:14:18 2022: BS 14 completed
Mon Mar 14 12:14:47 2022: BS 15 completed
Mon Mar 14 12:15:16 2022: BS 16 completed
Mon Mar 14 12:15:44 2022: BS 17 completed
Mon Mar 14 12:16:13 2022: BS 18 completed
Mon Mar 14 12:16:41 2022: BS 19 completed
Mon Mar 14 12:17:10 2022: BS 20 completed
Mon Mar 14 12:17:39 2022: BS 21 completed
Mon Mar 14 12:18:07 2022: BS 22 completed
Mon Mar 14 12:18:36 2022: BS 23 completed
Mon Mar 14 12:19:05 2022: BS 24 completed
Mon Mar 14 12:19:33 2022: BS 25 completed
Mon Mar 14 12:20:02 2022: BS 26 completed
Mon Mar 14 12:20:31 2022: BS 27 completed
Mon Mar 14 12:20:59 2022: BS 28 completed
Mon Mar 14 12:21:28 2022: BS 29 completed
Mon Mar 14 12:21:57 2022: BS 30 completed
Mon Mar 14 12:22:25 2022: BS 31 completed
Mon Mar 14 12:22:54 2022: BS 32 completed
Mon Mar 14 12:23:23 2022: BS 33 completed
Mon Mar 14 12:23:51 2022: BS 34 completed
Mon Mar 14 12:24:20 2022: BS 35 completed
Mon Mar 14 12:24:49 2022: BS 36 completed
Mon Mar 14 12:25:17 2022: BS 37 completed
Mon Mar 14 12:25:46 2022: BS 38 completed
Mon Mar 14 12:26:15 2022: BS 39 completed
Mon Mar 14 12:26:43 2022: BS 40 completed
Mon Mar 14 12:27:12 2022: BS 41 completed
Mon Mar 14 12:27:40 2022: BS 42 completed
Mon Mar 14 12:28:09 2022: BS 43 completed
Mon Mar 14 12:28:38 2022: BS 44 completed
Mon Mar 14 12:29:06 2022: BS 45 completed
Mon Mar 14 12:29:35 2022: BS 46 completed
Mon Mar 14 12:30:04 2022: BS 47 completed
Mon Mar 14 12:30:32 2022: BS 48 completed
Mon Mar 14 12:31:01 2022: BS 49 completed
Mon Mar 14 12:31:30 2022: BS 50 completed
Mon Mar 14 12:31:58 2022: BS 51 completed
Mon Mar 14 12:32:27 2022: BS 52 completed
Mon Mar 14 12:32:56 2022: BS 53 completed
Mon Mar 14 12:33:24 2022: BS 54 completed
Mon Mar 14 12:33:53 2022: BS 55 completed
Mon Mar 14 12:34:22 2022: BS 56 completed
Mon Mar 14 12:34:50 2022: BS 57 completed
Mon Mar 14 12:35:19 2022: BS 58 completed
Mon Mar 14 12:35:48 2022: BS 59 completed
Mon Mar 14 12:36:16 2022: BS 60 completed
Mon Mar 14 12:36:45 2022: BS 61 completed
Mon Mar 14 12:37:14 2022: BS 62 completed
Mon Mar 14 12:37:42 2022: BS 63 completed
Mon Mar 14 12:38:11 2022: BS 64 completed
Mon Mar 14 12:38:39 2022: BS 65 completed
Mon Mar 14 12:39:08 2022: BS 66 completed
Mon Mar 14 12:39:37 2022: BS 67 completed
Mon Mar 14 12:40:05 2022: BS 68 completed
Mon Mar 14 12:40:34 2022: BS 69 completed
Mon Mar 14 12:41:03 2022: BS 70 completed
Mon Mar 14 12:41:31 2022: BS 71 completed
Mon Mar 14 12:41:57 2022: Acquisition aborted
