# Supplementary material for: Sustainable synthesis of antibacterial 3-aryl-2H-benzo[b,1,4]oxazin-2-ones via SNAr Csp2–Csp2 coupling
Source: Front Chem. 2024 Nov 25;12:1472342. doi: 10.3389/fchem.2024.1472342 (PMC11625556; doi:10.3389/fchem.2024.1472342)
Supplement: Supplementary file 1 [file DataSheet2.zip › NMR FID/4a/4aa/log]

Mon Mar 14 11:53:50 2022: Experiment started
Mon Mar 14 11:53:53 2022: BS 1 completed
Mon Mar 14 11:53:56 2022: BS 2 completed
Mon Mar 14 11:53:59 2022: BS 3 completed
Mon Mar 14 11:54:02 2022: BS 4 completed
Mon Mar 14 11:54:05 2022: BS 5 completed
Mon Mar 14 11:54:07 2022: BS 6 completed
Mon Mar 14 11:54:10 2022: BS 7 completed
Mon Mar 14 11:54:13 2022: BS 8 completed
Mon Mar 14 11:54:16 2022: BS 9 completed
Mon Mar 14 11:54:19 2022: BS 10 completed
Mon Mar 14 11:54:21 2022: BS 11 completed
Mon Mar 14 11:54:24 2022: BS 12 completed
Mon Mar 14 11:54:27 2022: BS 13 completed
Mon Mar 14 11:54:30 2022: BS 14 completed
Mon Mar 14 11:54:33 2022: BS 15 completed
Mon Mar 14 11:54:36 2022: Acquisition complete
