# Supplementary material for: Sustainable synthesis of antibacterial 3-aryl-2H-benzo[b,1,4]oxazin-2-ones via SNAr Csp2–Csp2 coupling
Source: Front Chem. 2024 Nov 25;12:1472342. doi: 10.3389/fchem.2024.1472342 (PMC11625556; doi:10.3389/fchem.2024.1472342)
Supplement: Supplementary file 1 [file DataSheet2.zip › NMR FID/4b/6584/audita.txt]

##TITLE= Audit trail, TopSpin 3.5 pl 5
##JCAMPDX= 5.01
##ORIGIN= Bruker BioSpin GmbH
##OWNER= root
$$ C:/Bruker/TopSpin3.5pl5/data/root/nmr/External/6584/audita.txt
##AUDIT TRAIL=  $$ (NUMBER, WHEN, WHO, WHERE, PROCESS, VERSION, WHAT)
(   1,<2022-10-19 16:03:03.905 +0330>,<root>,<PC>,<go4>,<TopSpin 3.5.5>,
      <created by zg
	started at 2022-10-19 16:01:27.637 +0330,
	POWCHK enabled, PULCHK disabled,
       terminated by command 'halt'
       configuration hash MD5:
       3A 7D F7 B1 F1 A2 2B 76 DA EE 9D EB A3 11 AD 65
       data hash MD5: 64K
       F5 D9 C9 F8 3B 29 96 95 9D 91 9B 06 0E F2 13 D2>)
(   2,<2022-10-19 16:03:03.983 +0330>,<root>,<PC>,<audit>,<TopSpin 3.5.5>,
      <user comment:
       ICON-NMR User ID: root
       data hash MD5: 64K
       F5 D9 C9 F8 3B 29 96 95 9D 91 9B 06 0E F2 13 D2>)
##END=

$$ hash MD5
$$ FC 60 DD 42 C7 97 26 CB 97 DD 19 57 F7 AA B7 6F
