# Supplementary material for: Sustainable synthesis of antibacterial 3-aryl-2H-benzo[b,1,4]oxazin-2-ones via SNAr Csp2–Csp2 coupling
Source: Front Chem. 2024 Nov 25;12:1472342. doi: 10.3389/fchem.2024.1472342 (PMC11625556; doi:10.3389/fchem.2024.1472342)
Supplement: Supplementary file 1 [file DataSheet2.zip › NMR FID/4b/6584/pdata/1/auditp.txt]

##TITLE= Audit trail, TopSpin 3.5 pl 5
##JCAMPDX= 5.01
##ORIGIN= Bruker BioSpin GmbH
##OWNER= root
$$ C:/Bruker/TopSpin3.5pl5/data/root/nmr/External/6584/pdata/1/auditp.txt
##AUDIT TRAIL=  $$ (NUMBER, WHEN, WHO, WHERE, PROCESS, VERSION, WHAT)
(   1,<2022-10-19 16:03:03.905 +0330>,<root>,<PC>,<go4>,<TopSpin 3.5.5>,
      <created by zg
	started at 2022-10-19 16:01:27.637 +0330,
	POWCHK enabled, PULCHK disabled,
       terminated by command 'halt'
       configuration hash MD5:
       3A 7D F7 B1 F1 A2 2B 76 DA EE 9D EB A3 11 AD 65
       data hash MD5: 64K
       F5 D9 C9 F8 3B 29 96 95 9D 91 9B 06 0E F2 13 D2>)
(   2,<2022-10-19 16:03:03.983 +0330>,<root>,<PC>,<audit>,<TopSpin 3.5.5>,
      <user comment:
       ICON-NMR User ID: root
       data hash MD5: 64K
       F5 D9 C9 F8 3B 29 96 95 9D 91 9B 06 0E F2 13 D2>)
(   3,<2022-10-19 16:03:04.950 +0330>,<root>,<PC>,<proc1d>,<TopSpin 3.5.5>,
      <Start of raw data processing
       ef LB = 0.3 FT_mod = 6 PKNL = 1 SI = 64K 
       data hash MD5: 64K
       EA F5 58 35 CD 6D 05 D2 2F 39 5E E7 C4 68 0B A8>)
(   4,<2022-10-19 16:03:05.184 +0330>,<root>,<PC>,<proc1d>,<TopSpin 3.5.5>,
      <apk 
       data hash MD5: 64K
       A4 72 FB 13 A8 72 5F 1F 37 7E DD F3 C8 EA E5 9E>)
(   5,<2022-10-19 16:03:05.246 +0330>,<root>,<PC>,<proc1d>,<TopSpin 3.5.5>,
      <abs ABSG = 5 
       data hash MD5: 64K
       27 E6 79 5D 10 CC FF E1 98 8D 5B C3 F3 7A 9D 61>)
##END=

$$ hash MD5
$$ 5A 0B F7 0E CB 11 42 DB 1E C1 37 F2 38 0C DC 64
