# Supplementary material for: Sustainable synthesis of antibacterial 3-aryl-2H-benzo[b,1,4]oxazin-2-ones via SNAr Csp2–Csp2 coupling
Source: Front Chem. 2024 Nov 25;12:1472342. doi: 10.3389/fchem.2024.1472342 (PMC11625556; doi:10.3389/fchem.2024.1472342)
Supplement: Supplementary file 1 [file DataSheet2.zip › NMR FID/4b/6584/pdata/1/intrng]

P 0
11.126740   10.479360
7.653984   7.421795
7.421489   7.228711
7.228405   6.638462
4.112182   3.378648
3.107964   2.811923
2.629226   1.092501
