# Supplementary material for: Sustainable synthesis of antibacterial 3-aryl-2H-benzo[b,1,4]oxazin-2-ones via SNAr Csp2–Csp2 coupling
Source: Front Chem. 2024 Nov 25;12:1472342. doi: 10.3389/fchem.2024.1472342 (PMC11625556; doi:10.3389/fchem.2024.1472342)
Supplement: Supplementary file 1 [file DataSheet2.zip › NMR FID/4b/6584/pdata/1/parm.txt]

Current Data Parameters
NAME           External              
EXPNO              6584              
PROCNO                1              

F2 - Acquisition Parameters
Date_          20221019              
Time              16.03 h            
INSTRUM           spect              
PROBHD   Z108618_0898 (              
PULPROG            zg30              
TD                65536              
SOLVENT         Acetone              
NS                   16              
DS                    2              
SWH            8012.820 Hz           
FIDRES         0.244532 Hz           
AQ            4.0894465 sec          
RG                206.3              
DW               62.400 usec         
DE                 6.50 usec         
TE       0 K            
D1           1.00000000 sec          
TD0                   1              
SFO1        400.2024712 MHz          
NUC1                 1H              
P1                14.00 usec         
PLW1        13.00000000 W            

F2 - Processing parameters
SI                65536              
SF          400.2000000 MHz          
WDW                  EM              
SSB      0              
LB                 0.30 Hz           
GB       0              
PC                 1.00              
