# Supplementary material for: Sustainable synthesis of antibacterial 3-aryl-2H-benzo[b,1,4]oxazin-2-ones via SNAr Csp2–Csp2 coupling
Source: Front Chem. 2024 Nov 25;12:1472342. doi: 10.3389/fchem.2024.1472342 (PMC11625556; doi:10.3389/fchem.2024.1472342)
Supplement: Supplementary file 1 [file DataSheet2.zip › NMR FID/4b/6584/pdata/1/peaklist.xml]

<?xml version="1.0" encoding="UTF-8"?>
<PeakList>
  <PeakList1D>
    <PeakList1DHeader creator="root" date="2022-10-19T16:03:05.262+03:30" expNo="6584" name="External" owner="" procNo="1" source="C:/Bruker/TopSpin3.5pl5/data/root/nmr">
      <PeakPickDetails>F1=16.186020ppm, F2=-3.836020ppm, MI=0.00cm, MAXI=10000.00cm, PC=1.000
      </PeakPickDetails>
    </PeakList1DHeader>
    <Peak1D F1="15.433491" intensity="6.504467e-003" type="0"/>
    <Peak1D F1="14.583126" intensity="6.124184e-003" type="0"/>
    <Peak1D F1="13.277495" intensity="6.882749e-003" type="0"/>
    <Peak1D F1="11.265257" intensity="6.735973e-003" type="0"/>
    <Peak1D F1="11.082891" intensity="7.096067e-003" type="0"/>
    <Peak1D F1="11.046496" intensity="9.146663e-003" type="0"/>
    <Peak1D F1="10.971417" intensity="1.807797e-002" type="0"/>
    <Peak1D F1="10.947877" intensity="2.604217e-002" type="0"/>
    <Peak1D F1="10.832911" intensity="4.180296e-001" type="0"/>
    <Peak1D F1="10.733680" intensity="4.139449e-002" type="0"/>
    <Peak1D F1="10.670877" intensity="2.020350e-002" type="0"/>
    <Peak1D F1="10.644841" intensity="1.517842e-002" type="0"/>
    <Peak1D F1="10.631238" intensity="1.355114e-002" type="0"/>
    <Peak1D F1="10.606848" intensity="1.415073e-002" type="0"/>
    <Peak1D F1="10.559144" intensity="8.576503e-003" type="0"/>
    <Peak1D F1="10.536268" intensity="8.056218e-003" type="0"/>
    <Peak1D F1="10.527106" intensity="8.471954e-003" type="0"/>
    <Peak1D F1="10.481566" intensity="7.047381e-003" type="0"/>
    <Peak1D F1="10.458656" intensity="6.659663e-003" type="0"/>
    <Peak1D F1="10.412262" intensity="6.993488e-003" type="0"/>
    <Peak1D F1="10.376714" intensity="6.931284e-003" type="0"/>
    <Peak1D F1="8.060699" intensity="1.282963e-002" type="0"/>
    <Peak1D F1="8.014559" intensity="4.728781e-002" type="0"/>
    <Peak1D F1="7.929891" intensity="9.993338e-003" type="0"/>
    <Peak1D F1="7.799058" intensity="1.590472e-002" type="0"/>
    <Peak1D F1="7.696856" intensity="6.801933e-003" type="0"/>
    <Peak1D F1="7.538321" intensity="4.404629e-001" type="0"/>
    <Peak1D F1="7.497843" intensity="2.067238e-001" type="0"/>
    <Peak1D F1="7.494095" intensity="1.919835e-001" type="0"/>
    <Peak1D F1="7.476691" intensity="2.665971e-001" type="0"/>
    <Peak1D F1="7.472888" intensity="2.577726e-001" type="0"/>
    <Peak1D F1="7.400625" intensity="1.032021e-002" type="0"/>
    <Peak1D F1="7.367550" intensity="1.706675e-002" type="0"/>
    <Peak1D F1="7.357927" intensity="4.119171e-002" type="0"/>
    <Peak1D F1="7.330217" intensity="5.159816e-001" type="0"/>
    <Peak1D F1="7.309139" intensity="3.964402e-001" type="0"/>
    <Peak1D F1="7.250854" intensity="4.568420e-002" type="0"/>
    <Peak1D F1="7.209663" intensity="1.085754e-002" type="0"/>
    <Peak1D F1="7.186712" intensity="3.107939e-002" type="0"/>
    <Peak1D F1="7.156410" intensity="7.074830e+000" type="0"/>
    <Peak1D F1="7.135609" intensity="9.469903e+000" type="0"/>
    <Peak1D F1="7.052773" intensity="8.876741e+000" type="0"/>
    <Peak1D F1="7.009400" intensity="5.158269e+000" type="0"/>
    <Peak1D F1="7.006301" intensity="5.000041e+000" type="0"/>
    <Peak1D F1="6.988591" intensity="4.054710e+000" type="0"/>
    <Peak1D F1="6.985475" intensity="3.975129e+000" type="0"/>
    <Peak1D F1="6.948001" intensity="1.734961e-001" type="0"/>
    <Peak1D F1="6.927095" intensity="8.870014e-002" type="0"/>
    <Peak1D F1="6.883862" intensity="3.305952e-002" type="0"/>
    <Peak1D F1="6.853731" intensity="6.536974e-002" type="0"/>
    <Peak1D F1="6.803229" intensity="3.851696e-002" type="0"/>
    <Peak1D F1="6.781415" intensity="3.481141e-002" type="0"/>
    <Peak1D F1="6.740018" intensity="9.985887e-003" type="0"/>
    <Peak1D F1="6.716207" intensity="1.005777e-002" type="0"/>
    <Peak1D F1="6.696827" intensity="9.682256e-003" type="0"/>
    <Peak1D F1="6.656637" intensity="8.695007e-003" type="0"/>
    <Peak1D F1="6.644212" intensity="7.563441e-003" type="0"/>
    <Peak1D F1="6.605896" intensity="6.795947e-003" type="0"/>
    <Peak1D F1="6.502994" intensity="6.719870e-003" type="0"/>
    <Peak1D F1="6.467829" intensity="6.337253e-003" type="0"/>
    <Peak1D F1="6.410338" intensity="6.141337e-003" type="0"/>
    <Peak1D F1="6.106764" intensity="6.148346e-003" type="0"/>
    <Peak1D F1="4.128107" intensity="6.711086e-003" type="0"/>
    <Peak1D F1="4.109343" intensity="1.856047e-002" type="0"/>
    <Peak1D F1="4.096081" intensity="7.131163e-003" type="0"/>
    <Peak1D F1="4.047223" intensity="8.942428e-003" type="0"/>
    <Peak1D F1="4.038981" intensity="8.500059e-003" type="0"/>
    <Peak1D F1="3.966257" intensity="1.175776e-002" type="0"/>
    <Peak1D F1="3.948746" intensity="1.411237e-002" type="0"/>
    <Peak1D F1="3.811924" intensity="2.284678e-001" type="0"/>
    <Peak1D F1="3.659863" intensity="2.301057e-002" type="0"/>
    <Peak1D F1="3.621638" intensity="2.143670e-002" type="0"/>
    <Peak1D F1="3.600111" intensity="4.821942e-002" type="0"/>
    <Peak1D F1="3.569289" intensity="1.379806e-002" type="0"/>
    <Peak1D F1="3.536325" intensity="3.786005e-002" type="0"/>
    <Peak1D F1="3.522372" intensity="3.975720e-002" type="0"/>
    <Peak1D F1="3.507138" intensity="2.744818e-002" type="0"/>
    <Peak1D F1="3.499519" intensity="1.875165e-002" type="0"/>
    <Peak1D F1="3.460306" intensity="1.338872e-002" type="0"/>
    <Peak1D F1="3.415177" intensity="1.043263e-002" type="0"/>
    <Peak1D F1="3.387814" intensity="3.418911e-002" type="0"/>
    <Peak1D F1="3.361539" intensity="7.845172e-003" type="0"/>
    <Peak1D F1="3.331865" intensity="1.211880e-002" type="0"/>
    <Peak1D F1="3.320486" intensity="5.066369e-002" type="0"/>
    <Peak1D F1="3.286274" intensity="1.101821e-002" type="0"/>
    <Peak1D F1="3.239084" intensity="6.944693e-003" type="0"/>
    <Peak1D F1="3.228783" intensity="6.134767e-003" type="0"/>
    <Peak1D F1="3.057105" intensity="8.237946e-003" type="0"/>
    <Peak1D F1="2.991470" intensity="4.145123e-001" type="0"/>
    <Peak1D F1="2.968467" intensity="1.064842e-001" type="0"/>
    <Peak1D F1="2.956344" intensity="1.198629e-001" type="0"/>
    <Peak1D F1="2.939016" intensity="4.409435e-002" type="0"/>
    <Peak1D F1="2.827149" intensity="3.856630e-001" type="0"/>
    <Peak1D F1="2.792382" intensity="8.425781e-003" type="0"/>
    <Peak1D F1="2.761902" intensity="3.314766e-002" type="0"/>
    <Peak1D F1="2.716721" intensity="6.892180e-003" type="0"/>
    <Peak1D F1="2.667975" intensity="4.798197e-002" type="0"/>
    <Peak1D F1="2.608505" intensity="1.862338e-002" type="0"/>
    <Peak1D F1="2.565179" intensity="8.053484e-003" type="0"/>
    <Peak1D F1="2.532524" intensity="8.334691e-003" type="0"/>
    <Peak1D F1="2.505629" intensity="2.560959e-001" type="0"/>
    <Peak1D F1="2.450471" intensity="2.454192e+000" type="0"/>
    <Peak1D F1="2.405488" intensity="7.309350e-002" type="0"/>
    <Peak1D F1="2.388306" intensity="4.888688e-002" type="0"/>
    <Peak1D F1="2.348827" intensity="4.507081e+001" type="0"/>
    <Peak1D F1="2.272818" intensity="9.967000e-002" type="0"/>
    <Peak1D F1="2.246235" intensity="6.333524e-002" type="0"/>
    <Peak1D F1="2.233655" intensity="8.040149e-002" type="0"/>
    <Peak1D F1="2.228322" intensity="9.534778e-002" type="0"/>
    <Peak1D F1="2.222851" intensity="1.147279e-001" type="0"/>
    <Peak1D F1="2.217426" intensity="8.465378e-002" type="0"/>
    <Peak1D F1="2.188531" intensity="2.545334e-001" type="0"/>
    <Peak1D F1="2.170093" intensity="2.426349e-002" type="0"/>
    <Peak1D F1="2.101717" intensity="2.841907e-001" type="0"/>
    <Peak1D F1="2.089200" intensity="3.834931e-001" type="0"/>
    <Peak1D F1="2.078140" intensity="5.262212e+000" type="0"/>
    <Peak1D F1="2.072669" intensity="1.022679e+001" type="0"/>
    <Peak1D F1="2.067202" intensity="1.500000e+001" type="0"/>
    <Peak1D F1="2.061756" intensity="1.109004e+001" type="0"/>
    <Peak1D F1="2.056323" intensity="6.191272e+000" type="0"/>
    <Peak1D F1="1.962733" intensity="3.234976e-002" type="0"/>
    <Peak1D F1="1.944731" intensity="2.790149e-002" type="0"/>
    <Peak1D F1="1.918743" intensity="3.920187e-002" type="0"/>
    <Peak1D F1="1.913452" intensity="6.345099e-002" type="0"/>
    <Peak1D F1="1.908001" intensity="9.215643e-002" type="0"/>
    <Peak1D F1="1.902624" intensity="7.035451e-002" type="0"/>
    <Peak1D F1="1.896903" intensity="4.163602e-002" type="0"/>
    <Peak1D F1="1.860762" intensity="1.093897e-002" type="0"/>
    <Peak1D F1="1.825608" intensity="1.021711e-002" type="0"/>
    <Peak1D F1="1.803826" intensity="9.966321e-003" type="0"/>
    <Peak1D F1="1.785994" intensity="9.680187e-003" type="0"/>
    <Peak1D F1="1.758154" intensity="1.146321e-002" type="0"/>
    <Peak1D F1="1.714962" intensity="1.110090e-002" type="0"/>
    <Peak1D F1="1.662182" intensity="1.053338e-002" type="0"/>
    <Peak1D F1="1.643457" intensity="1.135243e-002" type="0"/>
    <Peak1D F1="1.621408" intensity="1.078765e-002" type="0"/>
    <Peak1D F1="1.583704" intensity="1.083909e-002" type="0"/>
    <Peak1D F1="1.560483" intensity="1.009199e-002" type="0"/>
    <Peak1D F1="1.536845" intensity="1.062136e-002" type="0"/>
    <Peak1D F1="1.504552" intensity="1.157033e-002" type="0"/>
    <Peak1D F1="1.491593" intensity="1.011294e-002" type="0"/>
    <Peak1D F1="1.481598" intensity="1.020359e-002" type="0"/>
    <Peak1D F1="1.445130" intensity="1.282990e-002" type="0"/>
    <Peak1D F1="1.423462" intensity="1.276675e-002" type="0"/>
    <Peak1D F1="1.397762" intensity="1.335432e-002" type="0"/>
    <Peak1D F1="1.379268" intensity="1.452594e-002" type="0"/>
    <Peak1D F1="1.345906" intensity="1.619603e-002" type="0"/>
    <Peak1D F1="1.298024" intensity="6.277703e-002" type="0"/>
    <Peak1D F1="1.229455" intensity="1.173350e-002" type="0"/>
    <Peak1D F1="1.208791" intensity="1.054984e-002" type="0"/>
    <Peak1D F1="1.186548" intensity="8.915339e-003" type="0"/>
    <Peak1D F1="1.162271" intensity="9.675046e-003" type="0"/>
    <Peak1D F1="1.133285" intensity="1.090044e-002" type="0"/>
    <Peak1D F1="1.118235" intensity="1.138176e-002" type="0"/>
    <Peak1D F1="1.069048" intensity="9.412135e-003" type="0"/>
    <Peak1D F1="1.058114" intensity="9.194451e-003" type="0"/>
    <Peak1D F1="1.042197" intensity="8.683617e-003" type="0"/>
    <Peak1D F1="1.026993" intensity="1.039107e-002" type="0"/>
    <Peak1D F1="1.018045" intensity="9.344325e-003" type="0"/>
    <Peak1D F1="0.992356" intensity="9.405585e-003" type="0"/>
    <Peak1D F1="0.951956" intensity="1.411560e-002" type="0"/>
    <Peak1D F1="0.933173" intensity="1.491051e-002" type="0"/>
    <Peak1D F1="0.909951" intensity="1.617985e-002" type="0"/>
    <Peak1D F1="0.888950" intensity="2.155292e-002" type="0"/>
    <Peak1D F1="0.871115" intensity="1.738051e-002" type="0"/>
    <Peak1D F1="0.850370" intensity="1.283092e-002" type="0"/>
    <Peak1D F1="0.813081" intensity="9.334660e-003" type="0"/>
    <Peak1D F1="0.772300" intensity="7.905793e-003" type="0"/>
    <Peak1D F1="0.678288" intensity="6.311840e-003" type="0"/>
    <Peak1D F1="0.640268" intensity="6.996209e-003" type="0"/>
    <Peak1D F1="0.627069" intensity="7.064088e-003" type="0"/>
    <Peak1D F1="0.500325" intensity="6.143484e-003" type="0"/>
    <Peak1D F1="-3.110884" intensity="8.155918e-003" type="0"/>
    <Peak1D F1="-3.143615" intensity="6.984103e-003" type="0"/>
    <Peak1D F1="-3.174979" intensity="6.450738e-003" type="0"/>
    <Peak1D F1="-3.223270" intensity="6.938747e-003" type="0"/>
    <Peak1D F1="-3.247852" intensity="6.767776e-003" type="0"/>
    <Peak1D F1="-3.254736" intensity="6.360042e-003" type="0"/>
    <Peak1D F1="-3.278420" intensity="6.909217e-003" type="0"/>
    <Peak1D F1="-3.307359" intensity="6.545487e-003" type="0"/>
    <Peak1D F1="-3.567021" intensity="6.496659e-003" type="0"/>
  </PeakList1D>
</PeakList>
