# Supplementary material for: Sustainable synthesis of antibacterial 3-aryl-2H-benzo[b,1,4]oxazin-2-ones via SNAr Csp2–Csp2 coupling
Source: Front Chem. 2024 Nov 25;12:1472342. doi: 10.3389/fchem.2024.1472342 (PMC11625556; doi:10.3389/fchem.2024.1472342)
Supplement: Supplementary file 1 [file DataSheet2.zip › NMR FID/4b/6585/pdata/1/auditp.txt]

##TITLE= Audit trail, TopSpin 3.5 pl 5
##JCAMPDX= 5.01
##ORIGIN= Bruker BioSpin GmbH
##OWNER= root
$$ C:/Bruker/TopSpin3.5pl5/data/root/nmr/External/6585/pdata/1/auditp.txt
##AUDIT TRAIL=  $$ (NUMBER, WHEN, WHO, WHERE, PROCESS, VERSION, WHAT)
(   1,<2022-10-19 16:54:58.932 +0330>,<root>,<PC>,<go4>,<TopSpin 3.5.5>,
      <created by zg
	started at 2022-10-19 16:03:16.338 +0330,
	POWCHK enabled, PULCHK disabled,
       terminated by command 'halt'
       configuration hash MD5:
       3A 7D F7 B1 F1 A2 2B 76 DA EE 9D EB A3 11 AD 65
       data hash MD5: 64K
       35 2D 7A 79 AC F7 87 28 EE 3C 41 20 88 73 DE D4>)
(   2,<2022-10-19 16:54:58.994 +0330>,<root>,<PC>,<audit>,<TopSpin 3.5.5>,
      <user comment:
       ICON-NMR User ID: root
       data hash MD5: 64K
       35 2D 7A 79 AC F7 87 28 EE 3C 41 20 88 73 DE D4>)
(   3,<2022-10-19 16:55:00.492 +0330>,<root>,<PC>,<proc1d>,<TopSpin 3.5.5>,
      <Start of raw data processing
       ef LB = 1 FT_mod = 6 PKNL = 1 SI = 32K 
       data hash MD5: 32K
       2E DD B7 14 A7 3E 6C 66 4E 52 BA 27 A3 0B 7B 5F>)
(   4,<2022-10-19 16:55:00.679 +0330>,<root>,<PC>,<proc1d>,<TopSpin 3.5.5>,
      <apk 
       data hash MD5: 32K
       83 14 D2 E7 DC 09 3A C8 79 1B 53 02 93 C0 01 B6>)
(   5,<2022-10-19 16:55:00.742 +0330>,<root>,<PC>,<proc1d>,<TopSpin 3.5.5>,
      <abs ABSG = 5 
       data hash MD5: 32K
       29 A2 A8 32 0A 31 C5 C2 F3 09 64 26 97 18 60 76>)
##END=

$$ hash MD5
$$ 0F AA 37 40 8A DE 7A F3 5D 2C 98 69 7C E6 83 18
