# Supplementary material for: Sustainable synthesis of antibacterial 3-aryl-2H-benzo[b,1,4]oxazin-2-ones via SNAr Csp2–Csp2 coupling
Source: Front Chem. 2024 Nov 25;12:1472342. doi: 10.3389/fchem.2024.1472342 (PMC11625556; doi:10.3389/fchem.2024.1472342)
Supplement: Supplementary file 1 [file DataSheet2.zip › NMR FID/4b/6585/pdata/1/peaklist.xml]

<?xml version="1.0" encoding="UTF-8"?>
<PeakList>
  <PeakList1D>
    <PeakList1DHeader creator="root" date="2022-10-19T16:55:00.773+03:30" expNo="6585" name="External" owner="" procNo="1" source="C:/Bruker/TopSpin3.5pl5/data/root/nmr">
      <PeakPickDetails>F1=219.439407ppm, F2=-19.439388ppm, MI=0.00cm, MAXI=10000.00cm, PC=1.400
      </PeakPickDetails>
    </PeakList1DHeader>
    <Peak1D F1="210.412842" intensity="7.208598e-002" type="0"/>
    <Peak1D F1="205.389694" intensity="1.500000e+001" type="0"/>
    <Peak1D F1="153.526474" intensity="2.678834e-001" type="0"/>
    <Peak1D F1="150.275177" intensity="2.150293e-001" type="0"/>
    <Peak1D F1="138.824768" intensity="4.316042e-001" type="0"/>
    <Peak1D F1="135.017334" intensity="7.917097e-001" type="0"/>
    <Peak1D F1="132.483047" intensity="9.135669e-002" type="0"/>
    <Peak1D F1="128.122147" intensity="8.196087e-002" type="0"/>
    <Peak1D F1="124.980766" intensity="3.704427e-001" type="0"/>
    <Peak1D F1="124.156036" intensity="1.915104e+000" type="0"/>
    <Peak1D F1="116.231461" intensity="1.866480e+000" type="0"/>
    <Peak1D F1="115.932907" intensity="1.162501e-001" type="0"/>
    <Peak1D F1="115.758644" intensity="1.453010e+000" type="0"/>
    <Peak1D F1="29.607050" intensity="1.611683e-001" type="0"/>
    <Peak1D F1="29.549812" intensity="2.083481e+000" type="0"/>
    <Peak1D F1="29.414249" intensity="4.172856e-001" type="0"/>
    <Peak1D F1="29.356869" intensity="6.641278e+000" type="0"/>
    <Peak1D F1="29.220339" intensity="6.601470e-001" type="0"/>
    <Peak1D F1="29.165321" intensity="1.317505e+001" type="0"/>
    <Peak1D F1="29.026840" intensity="6.111723e-001" type="0"/>
    <Peak1D F1="28.972065" intensity="1.486853e+001" type="0"/>
    <Peak1D F1="28.780148" intensity="1.341136e+001" type="0"/>
    <Peak1D F1="28.588259" intensity="6.414291e+000" type="0"/>
    <Peak1D F1="28.395002" intensity="2.207125e+000" type="0"/>
    <Peak1D F1="19.949364" intensity="1.246680e+000" type="0"/>
    <Peak1D F1="19.725794" intensity="8.680110e-002" type="0"/>
  </PeakList1D>
</PeakList>
