# Supplementary material for: Sustainable synthesis of antibacterial 3-aryl-2H-benzo[b,1,4]oxazin-2-ones via SNAr Csp2–Csp2 coupling
Source: Front Chem. 2024 Nov 25;12:1472342. doi: 10.3389/fchem.2024.1472342 (PMC11625556; doi:10.3389/fchem.2024.1472342)
Supplement: Supplementary file 1 [file DataSheet2.zip › NMR FID/6a/1-C.fid/log]

Sun Mar 13 08:47:24 2022: Experiment started
Sun Mar 13 08:47:54 2022: BS 1 completed
Sun Mar 13 08:48:23 2022: BS 2 completed
Sun Mar 13 08:48:53 2022: BS 3 completed
Sun Mar 13 08:49:22 2022: BS 4 completed
Sun Mar 13 08:49:51 2022: BS 5 completed
Sun Mar 13 08:50:20 2022: BS 6 completed
Sun Mar 13 08:50:49 2022: BS 7 completed
Sun Mar 13 08:51:19 2022: BS 8 completed
Sun Mar 13 08:51:48 2022: BS 9 completed
Sun Mar 13 08:52:17 2022: BS 10 completed
Sun Mar 13 08:52:46 2022: BS 11 completed
Sun Mar 13 08:53:16 2022: BS 12 completed
Sun Mar 13 08:53:45 2022: BS 13 completed
Sun Mar 13 08:54:14 2022: BS 14 completed
Sun Mar 13 08:54:43 2022: BS 15 completed
Sun Mar 13 08:55:12 2022: BS 16 completed
Sun Mar 13 08:55:42 2022: BS 17 completed
Sun Mar 13 08:56:11 2022: BS 18 completed
Sun Mar 13 08:56:40 2022: BS 19 completed
Sun Mar 13 08:57:09 2022: BS 20 completed
Sun Mar 13 08:57:38 2022: BS 21 completed
Sun Mar 13 08:58:08 2022: BS 22 completed
Sun Mar 13 08:58:37 2022: BS 23 completed
Sun Mar 13 08:59:06 2022: BS 24 completed
Sun Mar 13 08:59:35 2022: BS 25 completed
Sun Mar 13 09:00:05 2022: BS 26 completed
Sun Mar 13 09:00:34 2022: BS 27 completed
Sun Mar 13 09:01:03 2022: BS 28 completed
Sun Mar 13 09:01:32 2022: BS 29 completed
Sun Mar 13 09:02:01 2022: BS 30 completed
Sun Mar 13 09:02:31 2022: BS 31 completed
Sun Mar 13 09:03:00 2022: BS 32 completed
Sun Mar 13 09:03:29 2022: BS 33 completed
Sun Mar 13 09:03:58 2022: BS 34 completed
Sun Mar 13 09:04:27 2022: BS 35 completed
Sun Mar 13 09:04:57 2022: BS 36 completed
Sun Mar 13 09:05:26 2022: BS 37 completed
Sun Mar 13 09:05:55 2022: BS 38 completed
Sun Mar 13 09:06:24 2022: BS 39 completed
Sun Mar 13 09:06:54 2022: BS 40 completed
Sun Mar 13 09:07:23 2022: BS 41 completed
Sun Mar 13 09:07:52 2022: BS 42 completed
Sun Mar 13 09:08:21 2022: BS 43 completed
Sun Mar 13 09:08:50 2022: BS 44 completed
Sun Mar 13 09:09:20 2022: BS 45 completed
Sun Mar 13 09:09:49 2022: BS 46 completed
Sun Mar 13 09:10:18 2022: BS 47 completed
Sun Mar 13 09:10:47 2022: BS 48 completed
Sun Mar 13 09:11:16 2022: BS 49 completed
Sun Mar 13 09:11:46 2022: BS 50 completed
Sun Mar 13 09:12:15 2022: BS 51 completed
Sun Mar 13 09:12:44 2022: BS 52 completed
Sun Mar 13 09:13:13 2022: BS 53 completed
Sun Mar 13 09:13:42 2022: BS 54 completed
Sun Mar 13 09:14:12 2022: BS 55 completed
Sun Mar 13 09:14:41 2022: BS 56 completed
Sun Mar 13 09:15:10 2022: BS 57 completed
Sun Mar 13 09:15:39 2022: BS 58 completed
Sun Mar 13 09:16:09 2022: BS 59 completed
Sun Mar 13 09:16:38 2022: BS 60 completed
Sun Mar 13 09:17:07 2022: BS 61 completed
Sun Mar 13 09:17:36 2022: BS 62 completed
Sun Mar 13 09:18:05 2022: BS 63 completed
Sun Mar 13 09:18:35 2022: BS 64 completed
Sun Mar 13 09:18:40 2022: Acquisition aborted
