# Supplementary material for: Sustainable synthesis of antibacterial 3-aryl-2H-benzo[b,1,4]oxazin-2-ones via SNAr Csp2–Csp2 coupling
Source: Front Chem. 2024 Nov 25;12:1472342. doi: 10.3389/fchem.2024.1472342 (PMC11625556; doi:10.3389/fchem.2024.1472342)
Supplement: Supplementary file 1 [file DataSheet2.zip › NMR FID/6b/6590/audita.txt]

##TITLE= Audit trail, TopSpin 3.5 pl 5
##JCAMPDX= 5.01
##ORIGIN= Bruker BioSpin GmbH
##OWNER= root
$$ C:/Bruker/TopSpin3.5pl5/data/root/nmr/External/6590/audita.txt
##AUDIT TRAIL=  $$ (NUMBER, WHEN, WHO, WHERE, PROCESS, VERSION, WHAT)
(   1,<2022-10-20 09:20:35.158 +0330>,<root>,<PC>,<go4>,<TopSpin 3.5.5>,
      <created by zg
	started at 2022-10-20 09:17:37.190 +0330,
	POWCHK enabled, PULCHK disabled,
       terminated by command 'halt'
       configuration hash MD5:
       3A 7D F7 B1 F1 A2 2B 76 DA EE 9D EB A3 11 AD 65
       data hash MD5: 64K
       84 14 3A 85 90 28 C0 40 C6 22 4E CA 6D 13 DD EA>)
(   2,<2022-10-20 09:20:35.251 +0330>,<root>,<PC>,<audit>,<TopSpin 3.5.5>,
      <user comment:
       ICON-NMR User ID: root
       data hash MD5: 64K
       84 14 3A 85 90 28 C0 40 C6 22 4E CA 6D 13 DD EA>)
##END=

$$ hash MD5
$$ CD EA 95 07 B8 C6 85 EF 93 F6 92 31 69 48 BC C4
