# Supplementary material for: Sustainable synthesis of antibacterial 3-aryl-2H-benzo[b,1,4]oxazin-2-ones via SNAr Csp2–Csp2 coupling
Source: Front Chem. 2024 Nov 25;12:1472342. doi: 10.3389/fchem.2024.1472342 (PMC11625556; doi:10.3389/fchem.2024.1472342)
Supplement: Supplementary file 1 [file DataSheet2.zip › NMR FID/6b/6590/pdata/1/auditp.txt]

##TITLE= Audit trail, TopSpin 3.5 pl 5
##JCAMPDX= 5.01
##ORIGIN= Bruker BioSpin GmbH
##OWNER= root
$$ C:/Bruker/TopSpin3.5pl5/data/root/nmr/External/6590/pdata/1/auditp.txt
##AUDIT TRAIL=  $$ (NUMBER, WHEN, WHO, WHERE, PROCESS, VERSION, WHAT)
(   1,<2022-10-20 09:20:35.158 +0330>,<root>,<PC>,<go4>,<TopSpin 3.5.5>,
      <created by zg
	started at 2022-10-20 09:17:37.190 +0330,
	POWCHK enabled, PULCHK disabled,
       terminated by command 'halt'
       configuration hash MD5:
       3A 7D F7 B1 F1 A2 2B 76 DA EE 9D EB A3 11 AD 65
       data hash MD5: 64K
       84 14 3A 85 90 28 C0 40 C6 22 4E CA 6D 13 DD EA>)
(   2,<2022-10-20 09:20:35.251 +0330>,<root>,<PC>,<audit>,<TopSpin 3.5.5>,
      <user comment:
       ICON-NMR User ID: root
       data hash MD5: 64K
       84 14 3A 85 90 28 C0 40 C6 22 4E CA 6D 13 DD EA>)
(   3,<2022-10-20 09:20:35.922 +0330>,<root>,<PC>,<proc1d>,<TopSpin 3.5.5>,
      <Start of raw data processing
       ef LB = 0.3 FT_mod = 6 PKNL = 1 SI = 64K 
       data hash MD5: 64K
       C4 3B C3 F5 76 5B EE BA 39 9B 88 D2 02 20 94 EA>)
(   4,<2022-10-20 09:20:36.125 +0330>,<root>,<PC>,<proc1d>,<TopSpin 3.5.5>,
      <apk 
       data hash MD5: 64K
       33 BA CA 6C 6C 47 EE DE 34 29 61 AA 0D 78 0B 72>)
(   5,<2022-10-20 09:20:36.203 +0330>,<root>,<PC>,<proc1d>,<TopSpin 3.5.5>,
      <abs ABSG = 5 
       data hash MD5: 64K
       79 A7 D6 31 9D 27 5C FA 05 4A 76 65 44 8C 64 96>)
##END=

$$ hash MD5
$$ 5B 1D E1 21 7F 62 29 FA 44 5E B6 85 A3 D4 10 D6
