# Supplementary material for: Sustainable synthesis of antibacterial 3-aryl-2H-benzo[b,1,4]oxazin-2-ones via SNAr Csp2–Csp2 coupling
Source: Front Chem. 2024 Nov 25;12:1472342. doi: 10.3389/fchem.2024.1472342 (PMC11625556; doi:10.3389/fchem.2024.1472342)
Supplement: Supplementary file 1 [file DataSheet2.zip › NMR FID/6b/6590/pdata/1/peaklist.xml]

<?xml version="1.0" encoding="UTF-8"?>
<PeakList>
  <PeakList1D>
    <PeakList1DHeader creator="root" date="2022-10-20T09:20:36.218+03:30" expNo="6590" name="External" owner="" procNo="1" source="C:/Bruker/TopSpin3.5pl5/data/root/nmr">
      <PeakPickDetails>F1=16.186020ppm, F2=-3.836020ppm, MI=0.00cm, MAXI=10000.00cm, PC=1.000
      </PeakPickDetails>
    </PeakList1DHeader>
    <Peak1D F1="14.425166" intensity="5.337128e-003" type="0"/>
    <Peak1D F1="12.407165" intensity="6.344112e-003" type="0"/>
    <Peak1D F1="12.397608" intensity="5.875448e-003" type="0"/>
    <Peak1D F1="12.320012" intensity="5.958029e-003" type="0"/>
    <Peak1D F1="12.247914" intensity="5.380541e-003" type="0"/>
    <Peak1D F1="12.238667" intensity="4.966279e-003" type="0"/>
    <Peak1D F1="12.224861" intensity="5.830131e-003" type="0"/>
    <Peak1D F1="12.215032" intensity="6.130204e-003" type="0"/>
    <Peak1D F1="12.206579" intensity="6.457433e-003" type="0"/>
    <Peak1D F1="12.192775" intensity="7.041828e-003" type="0"/>
    <Peak1D F1="12.156107" intensity="9.343839e-003" type="0"/>
    <Peak1D F1="12.107882" intensity="2.210276e-002" type="0"/>
    <Peak1D F1="12.099483" intensity="2.434818e-002" type="0"/>
    <Peak1D F1="11.980880" intensity="2.793825e+000" type="0"/>
    <Peak1D F1="11.864008" intensity="2.637116e-002" type="0"/>
    <Peak1D F1="11.855687" intensity="2.464359e-002" type="0"/>
    <Peak1D F1="11.809546" intensity="1.189527e-002" type="0"/>
    <Peak1D F1="11.734959" intensity="5.850906e-003" type="0"/>
    <Peak1D F1="11.665014" intensity="5.668315e-003" type="0"/>
    <Peak1D F1="11.641078" intensity="1.320999e-002" type="0"/>
    <Peak1D F1="11.619986" intensity="5.771832e-003" type="0"/>
    <Peak1D F1="10.341922" intensity="2.651843e-002" type="0"/>
    <Peak1D F1="10.032905" intensity="6.258907e-003" type="0"/>
    <Peak1D F1="10.001630" intensity="1.368852e-002" type="0"/>
    <Peak1D F1="9.584098" intensity="9.721019e-003" type="0"/>
    <Peak1D F1="9.565823" intensity="7.015654e-003" type="0"/>
    <Peak1D F1="8.976630" intensity="2.024826e-002" type="0"/>
    <Peak1D F1="8.958952" intensity="1.897703e-002" type="0"/>
    <Peak1D F1="8.929205" intensity="3.150900e-002" type="0"/>
    <Peak1D F1="8.921744" intensity="3.302814e-002" type="0"/>
    <Peak1D F1="8.866821" intensity="5.143118e-003" type="0"/>
    <Peak1D F1="8.796639" intensity="6.392889e-002" type="0"/>
    <Peak1D F1="8.775299" intensity="2.963685e+000" type="0"/>
    <Peak1D F1="8.766832" intensity="1.873237e+000" type="0"/>
    <Peak1D F1="8.759185" intensity="2.843791e+000" type="0"/>
    <Peak1D F1="8.753000" intensity="3.132349e+000" type="0"/>
    <Peak1D F1="8.743335" intensity="5.461423e-001" type="0"/>
    <Peak1D F1="8.694227" intensity="6.566334e+000" type="0"/>
    <Peak1D F1="8.686677" intensity="6.940684e+000" type="0"/>
    <Peak1D F1="8.567960" intensity="1.906725e-002" type="0"/>
    <Peak1D F1="8.558759" intensity="1.622827e-002" type="0"/>
    <Peak1D F1="8.455368" intensity="2.790306e-002" type="0"/>
    <Peak1D F1="8.447898" intensity="2.763363e-002" type="0"/>
    <Peak1D F1="8.437436" intensity="1.324696e-002" type="0"/>
    <Peak1D F1="8.428937" intensity="1.039705e-002" type="0"/>
    <Peak1D F1="8.178519" intensity="1.027598e-002" type="0"/>
    <Peak1D F1="8.163760" intensity="1.033232e-002" type="0"/>
    <Peak1D F1="8.067167" intensity="5.467535e-003" type="0"/>
    <Peak1D F1="8.053476" intensity="9.835255e-003" type="0"/>
    <Peak1D F1="8.047582" intensity="1.270761e-002" type="0"/>
    <Peak1D F1="7.973350" intensity="6.685280e-003" type="0"/>
    <Peak1D F1="7.952806" intensity="7.158183e-003" type="0"/>
    <Peak1D F1="7.932534" intensity="6.465916e-003" type="0"/>
    <Peak1D F1="7.873468" intensity="4.245640e-002" type="0"/>
    <Peak1D F1="7.833448" intensity="1.474662e-002" type="0"/>
    <Peak1D F1="7.824555" intensity="1.592309e-002" type="0"/>
    <Peak1D F1="7.788959" intensity="1.919878e-002" type="0"/>
    <Peak1D F1="7.767180" intensity="2.769170e-002" type="0"/>
    <Peak1D F1="7.745642" intensity="4.395691e-002" type="0"/>
    <Peak1D F1="7.720840" intensity="4.602720e-002" type="0"/>
    <Peak1D F1="7.673118" intensity="6.817241e+000" type="0"/>
    <Peak1D F1="7.611054" intensity="4.492963e-002" type="0"/>
    <Peak1D F1="7.569715" intensity="8.432289e-002" type="0"/>
    <Peak1D F1="7.562057" intensity="3.088807e-001" type="0"/>
    <Peak1D F1="7.550860" intensity="2.754260e+000" type="0"/>
    <Peak1D F1="7.545892" intensity="2.906594e+000" type="0"/>
    <Peak1D F1="7.537602" intensity="2.054055e+000" type="0"/>
    <Peak1D F1="7.529356" intensity="3.808370e+000" type="0"/>
    <Peak1D F1="7.520437" intensity="7.006334e-001" type="0"/>
    <Peak1D F1="7.508231" intensity="2.129055e-001" type="0"/>
    <Peak1D F1="7.485064" intensity="8.510713e-002" type="0"/>
    <Peak1D F1="7.472919" intensity="9.018906e-002" type="0"/>
    <Peak1D F1="7.455687" intensity="5.374272e-002" type="0"/>
    <Peak1D F1="7.432033" intensity="3.524283e-002" type="0"/>
    <Peak1D F1="7.405466" intensity="5.324381e-002" type="0"/>
    <Peak1D F1="7.396831" intensity="3.369783e-002" type="0"/>
    <Peak1D F1="7.377968" intensity="3.622679e-002" type="0"/>
    <Peak1D F1="7.306479" intensity="1.235522e+000" type="0"/>
    <Peak1D F1="7.299770" intensity="9.688860e-001" type="0"/>
    <Peak1D F1="7.295149" intensity="1.654113e+000" type="0"/>
    <Peak1D F1="7.285151" intensity="1.500000e+001" type="0"/>
    <Peak1D F1="7.267438" intensity="7.362821e+000" type="0"/>
    <Peak1D F1="7.258179" intensity="6.250286e+000" type="0"/>
    <Peak1D F1="7.252972" intensity="4.254763e+000" type="0"/>
    <Peak1D F1="7.239301" intensity="1.387167e+000" type="0"/>
    <Peak1D F1="7.176604" intensity="4.984742e-002" type="0"/>
    <Peak1D F1="7.155769" intensity="4.154070e-002" type="0"/>
    <Peak1D F1="7.120873" intensity="1.157432e-002" type="0"/>
    <Peak1D F1="7.094798" intensity="4.433363e-002" type="0"/>
    <Peak1D F1="7.074761" intensity="5.752958e-002" type="0"/>
    <Peak1D F1="7.059911" intensity="4.031695e-002" type="0"/>
    <Peak1D F1="7.041124" intensity="1.334911e-002" type="0"/>
    <Peak1D F1="7.006392" intensity="2.395174e-002" type="0"/>
    <Peak1D F1="6.987261" intensity="1.677247e-002" type="0"/>
    <Peak1D F1="6.960558" intensity="1.006080e-002" type="0"/>
    <Peak1D F1="6.941553" intensity="1.884411e-002" type="0"/>
    <Peak1D F1="6.924593" intensity="1.273607e-002" type="0"/>
    <Peak1D F1="6.896613" intensity="5.279036e-003" type="0"/>
    <Peak1D F1="6.877370" intensity="5.261825e-003" type="0"/>
    <Peak1D F1="6.863181" intensity="5.062466e-003" type="0"/>
    <Peak1D F1="6.838402" intensity="6.061275e-003" type="0"/>
    <Peak1D F1="6.815438" intensity="2.754522e-002" type="0"/>
    <Peak1D F1="4.517073" intensity="5.681882e-003" type="0"/>
    <Peak1D F1="4.493073" intensity="6.286417e-003" type="0"/>
    <Peak1D F1="4.465594" intensity="7.285969e-003" type="0"/>
    <Peak1D F1="4.452298" intensity="1.813810e-002" type="0"/>
    <Peak1D F1="4.434554" intensity="4.298821e-002" type="0"/>
    <Peak1D F1="4.416926" intensity="4.896639e-002" type="0"/>
    <Peak1D F1="4.398678" intensity="2.477900e-002" type="0"/>
    <Peak1D F1="4.376407" intensity="3.117453e-002" type="0"/>
    <Peak1D F1="4.358013" intensity="3.185383e-002" type="0"/>
    <Peak1D F1="4.340370" intensity="1.906350e-002" type="0"/>
    <Peak1D F1="4.328838" intensity="1.878467e-002" type="0"/>
    <Peak1D F1="4.311391" intensity="2.508166e-002" type="0"/>
    <Peak1D F1="4.292914" intensity="2.252852e-002" type="0"/>
    <Peak1D F1="4.275262" intensity="1.181169e-002" type="0"/>
    <Peak1D F1="4.243718" intensity="8.387163e-003" type="0"/>
    <Peak1D F1="4.237189" intensity="7.019707e-003" type="0"/>
    <Peak1D F1="4.202401" intensity="5.873074e-003" type="0"/>
    <Peak1D F1="4.169467" intensity="6.547480e-003" type="0"/>
    <Peak1D F1="4.124479" intensity="5.733967e-003" type="0"/>
    <Peak1D F1="4.075282" intensity="5.651779e-003" type="0"/>
    <Peak1D F1="4.061923" intensity="5.359624e-003" type="0"/>
    <Peak1D F1="4.039026" intensity="5.140167e-003" type="0"/>
    <Peak1D F1="3.970174" intensity="5.731270e-003" type="0"/>
    <Peak1D F1="3.923909" intensity="5.046562e-003" type="0"/>
    <Peak1D F1="3.883348" intensity="5.144797e-003" type="0"/>
    <Peak1D F1="3.850700" intensity="6.090749e-003" type="0"/>
    <Peak1D F1="3.836058" intensity="5.123938e-003" type="0"/>
    <Peak1D F1="3.814632" intensity="6.245282e-003" type="0"/>
    <Peak1D F1="3.760316" intensity="7.257884e-003" type="0"/>
    <Peak1D F1="3.740639" intensity="7.790395e-003" type="0"/>
    <Peak1D F1="3.707447" intensity="8.005647e-003" type="0"/>
    <Peak1D F1="3.687733" intensity="7.578786e-003" type="0"/>
    <Peak1D F1="3.631898" intensity="9.854823e-003" type="0"/>
    <Peak1D F1="3.610121" intensity="9.577103e-003" type="0"/>
    <Peak1D F1="3.598788" intensity="1.063528e-002" type="0"/>
    <Peak1D F1="3.545959" intensity="1.382742e-002" type="0"/>
    <Peak1D F1="3.526675" intensity="1.372819e-002" type="0"/>
    <Peak1D F1="3.474723" intensity="1.189580e-001" type="0"/>
    <Peak1D F1="3.457243" intensity="3.278372e-001" type="0"/>
    <Peak1D F1="3.439737" intensity="3.457111e-001" type="0"/>
    <Peak1D F1="3.422342" intensity="1.699302e-001" type="0"/>
    <Peak1D F1="3.367636" intensity="6.937569e+000" type="0"/>
    <Peak1D F1="3.230440" intensity="1.133104e-002" type="0"/>
    <Peak1D F1="3.177134" intensity="8.446675e-003" type="0"/>
    <Peak1D F1="3.172557" intensity="7.531350e-003" type="0"/>
    <Peak1D F1="3.133121" intensity="7.437953e-003" type="0"/>
    <Peak1D F1="3.092266" intensity="5.961069e-003" type="0"/>
    <Peak1D F1="3.076530" intensity="6.086615e-003" type="0"/>
    <Peak1D F1="3.059904" intensity="5.769574e-003" type="0"/>
    <Peak1D F1="3.046077" intensity="6.940823e-003" type="0"/>
    <Peak1D F1="3.024384" intensity="6.001682e-003" type="0"/>
    <Peak1D F1="3.010077" intensity="6.179783e-003" type="0"/>
    <Peak1D F1="2.987535" intensity="7.897871e-003" type="0"/>
    <Peak1D F1="2.890580" intensity="1.826302e-002" type="0"/>
    <Peak1D F1="2.880239" intensity="8.868892e-003" type="0"/>
    <Peak1D F1="2.817890" intensity="8.206112e-003" type="0"/>
    <Peak1D F1="2.785658" intensity="1.020878e-002" type="0"/>
    <Peak1D F1="2.772392" intensity="8.510463e-003" type="0"/>
    <Peak1D F1="2.733916" intensity="2.010044e-002" type="0"/>
    <Peak1D F1="2.706500" intensity="1.334380e-002" type="0"/>
    <Peak1D F1="2.676987" intensity="5.492933e-002" type="0"/>
    <Peak1D F1="2.640893" intensity="1.526354e-002" type="0"/>
    <Peak1D F1="2.595836" intensity="2.190180e-002" type="0"/>
    <Peak1D F1="2.577532" intensity="1.651223e-001" type="0"/>
    <Peak1D F1="2.545947" intensity="6.307742e-002" type="0"/>
    <Peak1D F1="2.511997" intensity="5.555520e+000" type="0"/>
    <Peak1D F1="2.507861" intensity="7.593665e+000" type="0"/>
    <Peak1D F1="2.503791" intensity="6.064638e+000" type="0"/>
    <Peak1D F1="2.457689" intensity="2.402969e-001" type="0"/>
    <Peak1D F1="2.420913" intensity="2.839489e+001" type="0"/>
    <Peak1D F1="2.335023" intensity="9.288399e-002" type="0"/>
    <Peak1D F1="2.324009" intensity="1.491456e-001" type="0"/>
    <Peak1D F1="2.295719" intensity="2.624818e-002" type="0"/>
    <Peak1D F1="2.282406" intensity="2.426137e-002" type="0"/>
    <Peak1D F1="2.260675" intensity="1.535307e-001" type="0"/>
    <Peak1D F1="2.212923" intensity="6.848145e-002" type="0"/>
    <Peak1D F1="2.163390" intensity="8.352416e-003" type="0"/>
    <Peak1D F1="2.137979" intensity="1.005485e-002" type="0"/>
    <Peak1D F1="2.117949" intensity="1.094447e-002" type="0"/>
    <Peak1D F1="2.098727" intensity="8.476413e-003" type="0"/>
    <Peak1D F1="2.077195" intensity="8.039214e-003" type="0"/>
    <Peak1D F1="2.038630" intensity="8.010098e-003" type="0"/>
    <Peak1D F1="2.017516" intensity="8.847184e-003" type="0"/>
    <Peak1D F1="1.992354" intensity="1.500562e-002" type="0"/>
    <Peak1D F1="1.954208" intensity="7.504602e-003" type="0"/>
    <Peak1D F1="1.919023" intensity="9.877263e-003" type="0"/>
    <Peak1D F1="1.902622" intensity="7.926529e-003" type="0"/>
    <Peak1D F1="1.830398" intensity="7.939714e-003" type="0"/>
    <Peak1D F1="1.755948" intensity="1.072478e-002" type="0"/>
    <Peak1D F1="1.707689" intensity="8.612289e-003" type="0"/>
    <Peak1D F1="1.688675" intensity="7.558763e-003" type="0"/>
    <Peak1D F1="1.667298" intensity="8.532529e-003" type="0"/>
    <Peak1D F1="1.627654" intensity="8.000113e-003" type="0"/>
    <Peak1D F1="1.589860" intensity="8.637772e-003" type="0"/>
    <Peak1D F1="1.555213" intensity="8.602849e-003" type="0"/>
    <Peak1D F1="1.533307" intensity="9.161915e-003" type="0"/>
    <Peak1D F1="1.522768" intensity="9.987065e-003" type="0"/>
    <Peak1D F1="1.496501" intensity="9.513054e-003" type="0"/>
    <Peak1D F1="1.462237" intensity="9.228473e-003" type="0"/>
    <Peak1D F1="1.427819" intensity="8.496834e-003" type="0"/>
    <Peak1D F1="1.384133" intensity="4.357910e-002" type="0"/>
    <Peak1D F1="1.376164" intensity="1.824524e-002" type="0"/>
    <Peak1D F1="1.366376" intensity="8.699821e-002" type="0"/>
    <Peak1D F1="1.348417" intensity="4.720948e-002" type="0"/>
    <Peak1D F1="1.344921" intensity="4.627507e-002" type="0"/>
    <Peak1D F1="1.331582" intensity="2.725806e-002" type="0"/>
    <Peak1D F1="1.313779" intensity="4.228422e-002" type="0"/>
    <Peak1D F1="1.295950" intensity="2.399236e-002" type="0"/>
    <Peak1D F1="1.254170" intensity="1.205580e-002" type="0"/>
    <Peak1D F1="1.206621" intensity="4.099823e-002" type="0"/>
    <Peak1D F1="1.194308" intensity="2.189834e-002" type="0"/>
    <Peak1D F1="1.156418" intensity="1.055798e-002" type="0"/>
    <Peak1D F1="1.080575" intensity="4.379456e-001" type="0"/>
    <Peak1D F1="1.063102" intensity="8.695437e-001" type="0"/>
    <Peak1D F1="1.045628" intensity="4.392095e-001" type="0"/>
    <Peak1D F1="0.979524" intensity="6.983522e-003" type="0"/>
    <Peak1D F1="0.905389" intensity="9.427641e-003" type="0"/>
    <Peak1D F1="0.899473" intensity="5.076903e-003" type="0"/>
    <Peak1D F1="0.888304" intensity="6.320785e-003" type="0"/>
    <Peak1D F1="0.846598" intensity="1.046671e-002" type="0"/>
    <Peak1D F1="0.831774" intensity="8.569362e-003" type="0"/>
    <Peak1D F1="0.806707" intensity="5.916469e-003" type="0"/>
    <Peak1D F1="0.795464" intensity="4.899129e-003" type="0"/>
    <Peak1D F1="0.780790" intensity="7.076760e-003" type="0"/>
    <Peak1D F1="0.620268" intensity="4.927233e-003" type="0"/>
    <Peak1D F1="-2.179996" intensity="5.222274e-003" type="0"/>
    <Peak1D F1="-2.508383" intensity="5.582231e-003" type="0"/>
    <Peak1D F1="-2.666607" intensity="4.855384e-003" type="0"/>
    <Peak1D F1="-2.798167" intensity="5.204705e-003" type="0"/>
    <Peak1D F1="-2.863324" intensity="4.989271e-003" type="0"/>
    <Peak1D F1="-2.961893" intensity="5.537624e-003" type="0"/>
    <Peak1D F1="-3.032409" intensity="7.381962e-003" type="0"/>
    <Peak1D F1="-3.132276" intensity="5.356514e-003" type="0"/>
    <Peak1D F1="-3.204779" intensity="4.923518e-003" type="0"/>
    <Peak1D F1="-3.356599" intensity="6.168641e-003" type="0"/>
    <Peak1D F1="-3.398168" intensity="5.118838e-003" type="0"/>
    <Peak1D F1="-3.408819" intensity="6.003910e-003" type="0"/>
    <Peak1D F1="-3.443098" intensity="5.397495e-003" type="0"/>
    <Peak1D F1="-3.474894" intensity="6.600209e-003" type="0"/>
    <Peak1D F1="-3.518364" intensity="6.581196e-003" type="0"/>
    <Peak1D F1="-3.551229" intensity="6.259991e-003" type="0"/>
    <Peak1D F1="-3.565012" intensity="5.576468e-003" type="0"/>
    <Peak1D F1="-3.593653" intensity="5.428397e-003" type="0"/>
    <Peak1D F1="-3.616452" intensity="6.098865e-003" type="0"/>
    <Peak1D F1="-3.659879" intensity="5.871309e-003" type="0"/>
    <Peak1D F1="-3.718877" intensity="6.089817e-003" type="0"/>
  </PeakList1D>
</PeakList>
