# Supplementary material for: Sustainable synthesis of antibacterial 3-aryl-2H-benzo[b,1,4]oxazin-2-ones via SNAr Csp2–Csp2 coupling
Source: Front Chem. 2024 Nov 25;12:1472342. doi: 10.3389/fchem.2024.1472342 (PMC11625556; doi:10.3389/fchem.2024.1472342)
Supplement: Supplementary file 1 [file DataSheet2.zip › NMR FID/6b/6590/shimvalues]

# Thu Oct 20 09:20:34 2022
#$$PROBEIDENTIFIER=Z108618_0898
#$$PROBENAME=PA BBO 400S1 BBF-H-D-05 Z
#$$SHIMID=313232
#
# Active Shim Gradients
#
Z           		-6907           
Z2          		3898            
Z3          		-8              
Z4          		-8325           
Z5          		-3816           
X           		29612           
XZ          		-497            
XZ2         		-5725           
(X2-Y2)     		-63209          
XY          		-15799          
Y           		-4393           
YZ          		1887            
YZ2         		3218            
XZ3         		-2145           
Z6          		6402            
(X2-Y2)Z    		3158            
YZ3         		1350            
XYZ         		-8753           
X3          		-9244           
Y3          		-6817           
#
# Lock Parameter
#
FIELD		-121.802
LOCKPHASE		275.700 
LOCKPOWER		-20.000 
LOCKGAIN		101.237 
LOCKDC		-75.000 
LOCKSHIFT		2.490   
LOOPGAIN		5.000   
LOOPTIME		0.250   
LOOPFILTER		500.000 
#
IEEE64_VERSION_CODE 1
#
# Shim currents 
#
SHIM_SETTING [1 ]  -3349.95381295  
SHIM_SETTING [2 ]  1929.38806867   
SHIM_SETTING [3 ]  -4.14121356     
SHIM_SETTING [4 ]  -4378.92052300  
SHIM_SETTING [5 ]  -2007.02371388  
SHIM_SETTING [6 ]  15575.91200000  
SHIM_SETTING [7 ]  -261.42200000   
SHIM_SETTING [8 ]  -3011.35000000  
SHIM_SETTING [9 ]  -33247.93400000 
SHIM_SETTING [10]  -8310.27400000  
SHIM_SETTING [11]  -2310.71800000  
SHIM_SETTING [12]  992.56200000    
SHIM_SETTING [13]  1692.45000000   
SHIM_SETTING [14]  710.17900000    
SHIM_SETTING [15]  3367.27700000   
SHIM_SETTING [16]  1661.10400000   
SHIM_SETTING [17]  -1128.27000000  
SHIM_SETTING [18]  -4603.84100000  
SHIM_SETTING [19]  -4862.47100000  
SHIM_SETTING [20]  -3585.85900000  
