# Supplementary material for: Sustainable synthesis of antibacterial 3-aryl-2H-benzo[b,1,4]oxazin-2-ones via SNAr Csp2–Csp2 coupling
Source: Front Chem. 2024 Nov 25;12:1472342. doi: 10.3389/fchem.2024.1472342 (PMC11625556; doi:10.3389/fchem.2024.1472342)
Supplement: Supplementary file 1 [file DataSheet2.zip › NMR FID/6b/6591/pdata/1/auditp.txt]

##TITLE= Audit trail, TopSpin 3.5 pl 5
##JCAMPDX= 5.01
##ORIGIN= Bruker BioSpin GmbH
##OWNER= root
$$ C:/Bruker/TopSpin3.5pl5/data/root/nmr/External/6591/pdata/1/auditp.txt
##AUDIT TRAIL=  $$ (NUMBER, WHEN, WHO, WHERE, PROCESS, VERSION, WHAT)
(   1,<2022-10-20 09:44:31.062 +0330>,<root>,<PC>,<go4>,<TopSpin 3.5.5>,
      <created by zg
	started at 2022-10-20 09:20:47.263 +0330,
	POWCHK enabled, PULCHK disabled,
       terminated by command 'halt'
       configuration hash MD5:
       3A 7D F7 B1 F1 A2 2B 76 DA EE 9D EB A3 11 AD 65
       data hash MD5: 64K
       BB 12 41 89 6E C6 2C 04 44 33 91 08 C5 0D AC C8>)
(   2,<2022-10-20 09:44:31.140 +0330>,<root>,<PC>,<audit>,<TopSpin 3.5.5>,
      <user comment:
       ICON-NMR User ID: root
       data hash MD5: 64K
       BB 12 41 89 6E C6 2C 04 44 33 91 08 C5 0D AC C8>)
(   3,<2022-10-20 09:44:31.858 +0330>,<root>,<PC>,<proc1d>,<TopSpin 3.5.5>,
      <Start of raw data processing
       ef LB = 1 FT_mod = 6 PKNL = 1 SI = 32K 
       data hash MD5: 32K
       27 85 D7 4D 29 8B 94 24 00 26 5B D0 3A AA 36 6E>)
(   4,<2022-10-20 09:44:32.014 +0330>,<root>,<PC>,<proc1d>,<TopSpin 3.5.5>,
      <apk 
       data hash MD5: 32K
       96 D1 84 5E 5A 33 5C 5D 97 3F 08 AB 78 60 3C F5>)
(   5,<2022-10-20 09:44:32.076 +0330>,<root>,<PC>,<proc1d>,<TopSpin 3.5.5>,
      <abs ABSG = 5 
       data hash MD5: 32K
       13 FB 45 0A 67 6E B0 5E 85 02 B7 F8 68 FE 7B E3>)
##END=

$$ hash MD5
$$ 3A 9A 52 DC BC 65 04 B4 C8 59 69 39 6D 9B E4 49
