# Supplementary material for: Sustainable synthesis of antibacterial 3-aryl-2H-benzo[b,1,4]oxazin-2-ones via SNAr Csp2–Csp2 coupling
Source: Front Chem. 2024 Nov 25;12:1472342. doi: 10.3389/fchem.2024.1472342 (PMC11625556; doi:10.3389/fchem.2024.1472342)
Supplement: Supplementary file 1 [file DataSheet2.zip › NMR FID/6b/6591/pdata/1/peaklist.xml]

<?xml version="1.0" encoding="UTF-8"?>
<PeakList>
  <PeakList1D>
    <PeakList1DHeader creator="root" date="2022-10-20T09:44:32.107+03:30" expNo="6591" name="External" owner="" procNo="1" source="C:/Bruker/TopSpin3.5pl5/data/root/nmr">
      <PeakPickDetails>F1=219.439407ppm, F2=-19.439388ppm, MI=0.00cm, MAXI=10000.00cm, PC=1.400
      </PeakPickDetails>
    </PeakList1DHeader>
    <Peak1D F1="152.638016" intensity="5.218841e+000" type="0"/>
    <Peak1D F1="148.219482" intensity="5.289320e+000" type="0"/>
    <Peak1D F1="143.240311" intensity="7.439461e+000" type="0"/>
    <Peak1D F1="137.029877" intensity="7.321396e+000" type="0"/>
    <Peak1D F1="135.155533" intensity="8.064537e+000" type="0"/>
    <Peak1D F1="134.072922" intensity="8.761808e+000" type="0"/>
    <Peak1D F1="132.064865" intensity="6.543023e+000" type="0"/>
    <Peak1D F1="129.908112" intensity="7.796722e+000" type="0"/>
    <Peak1D F1="128.043655" intensity="9.274320e+000" type="0"/>
    <Peak1D F1="126.443993" intensity="6.561013e+000" type="0"/>
    <Peak1D F1="123.473885" intensity="8.522655e+000" type="0"/>
    <Peak1D F1="123.312332" intensity="7.536001e+000" type="0"/>
    <Peak1D F1="121.904388" intensity="9.363293e+000" type="0"/>
    <Peak1D F1="115.946640" intensity="1.000720e+001" type="0"/>
    <Peak1D F1="112.643059" intensity="8.004323e+000" type="0"/>
    <Peak1D F1="111.083992" intensity="6.820249e+000" type="0"/>
    <Peak1D F1="40.590919" intensity="1.500000e+001" type="0"/>
    <Peak1D F1="40.382256" intensity="4.599240e+001" type="0"/>
    <Peak1D F1="40.173668" intensity="9.207008e+001" type="0"/>
    <Peak1D F1="39.964821" intensity="1.084580e+002" type="0"/>
    <Peak1D F1="39.756386" intensity="9.234778e+001" type="0"/>
    <Peak1D F1="39.547710" intensity="4.653221e+001" type="0"/>
    <Peak1D F1="39.339375" intensity="1.497710e+001" type="0"/>
    <Peak1D F1="20.802919" intensity="1.082461e+001" type="0"/>
  </PeakList1D>
</PeakList>
