# Supplementary material for: Sustainable synthesis of antibacterial 3-aryl-2H-benzo[b,1,4]oxazin-2-ones via SNAr Csp2–Csp2 coupling
Source: Front Chem. 2024 Nov 25;12:1472342. doi: 10.3389/fchem.2024.1472342 (PMC11625556; doi:10.3389/fchem.2024.1472342)
Supplement: Supplementary file 1 [file DataSheet2.zip › NMR FID/6b/6591/pdata/1/peakrng]

P    #regions in PPM
# 2022-10-20 09:44:32 +0330  root@PC
# low field   high field   mi   maxi
  219.439407348633  -19.4393876798496  0.000  10000.000  # for region 1
